# Supplementary material for: Coming Clean and Avoiding Bubble Trouble–Using Detergents Wisely in the Purification of Membrane Proteins for Cryo-EM Studies
Source: Biomolecules. 2025 Sep 12;15(9):1315. doi: 10.3390/biom15091315 (PMC12466997; doi:10.3390/biom15091315)
Supplement: Supplementary file 1 [file biomolecules-15-01315-s001.zip]

Archive with 4 entries (4 files):
- Wzz-C6-FinalCH.mrc
- FigureS1.tif
- FigureS2.tif
- Model_C6oligomer_AF-Q04866-F1-model_v4_real_space_refined_004 (1).pdb
