# Supplementary material for: Coming Clean and Avoiding Bubble Trouble–Using Detergents Wisely in the Purification of Membrane Proteins for Cryo-EM Studies
Source: Biomolecules. 2025 Sep 12;15(9):1315. doi: 10.3390/biom15091315 (PMC12466997; doi:10.3390/biom15091315)
Supplement: Supplementary file 1 [file biomolecules-15-01315-s001.zip › Model_C6oligomer_AF-Q04866-F1-model_v4_real_space_refined_004 (1).pdb]

REMARK   3 
REMARK   3 FILE CREATED: Wed Jul  2 17:15:14 2025
REMARK   3 
REMARK   3 RESOLUTION: 8.00  
REMARK   3 
REMARK   3 REFINEMENT.
REMARK   3   PROGRAM     : PHENIX (1.21rc1_4933: phenix.real_space_refine)
REMARK   3   AUTHORS     : Adams,Afonine,Bunkoczi,Burnley,Chen,Dar,Davis,
REMARK   3               : Draizen,Echols,Gildea,Gros,Grosse-Kunstleve,Headd,
REMARK   3               : Hintze,Hung,Ioerger,Liebschner,McCoy,McKee,Moriarty,
REMARK   3               : Oeffner,Poon,Read,Richardson,Richardson,Sacchettini,
REMARK   3               : Sauter,Sobolev,Storoni,Terwilliger,Williams,Zwart
REMARK   3 
REMARK   3 SCATTERING TABLE: ELECTRON
REMARK   3 
REMARK   3 REFINEMENT TARGET: REAL-SPACE (WEIGHTED MAP SUM AT ATOM CENTERS)
REMARK   3 
REMARK   3 MODEL TO MAP FIT.
REMARK   3   CC_mask  : 0.6540
REMARK   3   CC_volume: 0.6410
REMARK   3   CC_peaks : 0.4026
REMARK   3 
REMARK   3 GEOMETRY RESTRAINTS LIBRARY: GEOSTD + MONOMER LIBRARY + CDL V1.2
REMARK   3 DEVIATIONS FROM IDEAL VALUES - RMSD. RMSZ FOR BONDS AND ANGLES.
REMARK   3   BOND      :  0.005   0.269  28422  Z= 0.351
REMARK   3   ANGLE     :  0.661   7.856  38562  Z= 0.332
REMARK   3   CHIRALITY :  0.039   0.138   4776
REMARK   3   PLANARITY :  0.004   0.033   4866
REMARK   3   DIHEDRAL  :  4.679  19.517   3846
REMARK   3   MIN NONBONDED DISTANCE : 1.604
REMARK   3 
REMARK   3 MOLPROBITY STATISTICS.
REMARK   3   ALL-ATOM CLASHSCORE : 19.86
REMARK   3   RAMACHANDRAN PLOT:
REMARK   3     OUTLIERS :  0.00 %
REMARK   3     ALLOWED  :  1.34 %
REMARK   3     FAVORED  : 98.66 %
REMARK   3   ROTAMER OUTLIERS :  0.00 %
REMARK   3   CBETA DEVIATIONS :  0.00 %
REMARK   3   PEPTIDE PLANE:
REMARK   3     CIS-PROLINE     : 22.22 %
REMARK   3     CIS-GENERAL     : 0.00 %
REMARK   3     TWISTED PROLINE : 0.00 %
REMARK   3     TWISTED GENERAL : 0.00 %
REMARK   3 
REMARK   3 RAMA-Z (RAMACHANDRAN PLOT Z-SCORE):
REMARK   3 INTERPRETATION: BAD |RAMA-Z| > 3; SUSPICIOUS 2 < |RAMA-Z| < 3; GOOD |RAMA-Z| < 2.
REMARK   3 SCORES FOR WHOLE/HELIX/SHEET/LOOP ARE SCALED INDEPENDENTLY;
REMARK   3 THEREFORE, THE VALUES ARE NOT RELATED IN A SIMPLE MANNER.
REMARK   3   WHOLE:  2.13 (0.14), RESIDUES: 3576
REMARK   3   HELIX:  1.80 (0.10), RESIDUES: 2424
REMARK   3   SHEET: -0.13 (0.26), RESIDUES: 264
REMARK   3   LOOP :  1.09 (0.23), RESIDUES: 888
REMARK   3 
HELIX    1   1 ILE A   21  ARG A   29  1                                   9
HELIX    2   2 LYS A   31  ILE A   51  1                                  21
HELIX    3   3 ALA A   67  ASN A   84  5                                  18
HELIX    4   4 ILE A   88  ASP A  111  1                                  24
HELIX    5   5 ALA A  141  GLU A  209  1                                  69
HELIX    6   6 THR A  220  ASP A  222  5                                   3
HELIX    7   7 MET A  228  LEU A  231  5                                   4
HELIX    8   8 SER A  233  THR A  245  1                                  13
HELIX    9   9 PRO A  252  ASN A  266  1                                  15
HELIX   10  10 ALA A  271  THR A  273  5                                   3
HELIX   11  11 THR A  294  ALA A  318  1                                  25
HELIX   12  12 ILE B   21  ARG B   29  1                                   9
HELIX   13  13 LYS B   31  ILE B   51  1                                  21
HELIX   14  14 ALA B   67  ASN B   84  5                                  18
HELIX   15  15 ILE B   88  ASP B  111  1                                  24
HELIX   16  16 ALA B  141  GLU B  209  1                                  69
HELIX   17  17 THR B  220  ASP B  222  5                                   3
HELIX   18  18 MET B  228  LEU B  231  5                                   4
HELIX   19  19 SER B  233  THR B  245  1                                  13
HELIX   20  20 PRO B  252  ASN B  266  1                                  15
HELIX   21  21 ALA B  271  THR B  273  5                                   3
HELIX   22  22 THR B  294  ALA B  318  1                                  25
HELIX   23  23 ILE C   21  ARG C   29  1                                   9
HELIX   24  24 LYS C   31  ILE C   51  1                                  21
HELIX   25  25 ALA C   67  ASN C   84  5                                  18
HELIX   26  26 ILE C   88  ASP C  111  1                                  24
HELIX   27  27 ALA C  141  GLU C  209  1                                  69
HELIX   28  28 THR C  220  ASP C  222  5                                   3
HELIX   29  29 MET C  228  LEU C  231  5                                   4
HELIX   30  30 SER C  233  THR C  245  1                                  13
HELIX   31  31 PRO C  252  ASN C  266  1                                  15
HELIX   32  32 ALA C  271  THR C  273  5                                   3
HELIX   33  33 THR C  294  ALA C  318  1                                  25
HELIX   34  34 ILE D   21  ARG D   29  1                                   9
HELIX   35  35 LYS D   31  ILE D   51  1                                  21
HELIX   36  36 ALA D   67  ASN D   84  5                                  18
HELIX   37  37 ILE D   88  ASP D  111  1                                  24
HELIX   38  38 ALA D  141  GLU D  209  1                                  69
HELIX   39  39 THR D  220  ASP D  222  5                                   3
HELIX   40  40 MET D  228  LEU D  231  5                                   4
HELIX   41  41 SER D  233  THR D  245  1                                  13
HELIX   42  42 PRO D  252  ASN D  266  1                                  15
HELIX   43  43 ALA D  271  THR D  273  5                                   3
HELIX   44  44 THR D  294  ALA D  318  1                                  25
HELIX   45  45 ILE E   21  ARG E   29  1                                   9
HELIX   46  46 LYS E   31  ILE E   51  1                                  21
HELIX   47  47 ALA E   67  ASN E   84  5                                  18
HELIX   48  48 ILE E   88  ASP E  111  1                                  24
HELIX   49  49 ALA E  141  GLU E  209  1                                  69
HELIX   50  50 THR E  220  ASP E  222  5                                   3
HELIX   51  51 MET E  228  LEU E  231  5                                   4
HELIX   52  52 SER E  233  THR E  245  1                                  13
HELIX   53  53 PRO E  252  ASN E  266  1                                  15
HELIX   54  54 ALA E  271  THR E  273  5                                   3
HELIX   55  55 THR E  294  ALA E  318  1                                  25
HELIX   56  56 ILE F   21  ARG F   29  1                                   9
HELIX   57  57 LYS F   31  ILE F   51  1                                  21
HELIX   58  58 ALA F   67  ASN F   84  5                                  18
HELIX   59  59 ILE F   88  ASP F  111  1                                  24
HELIX   60  60 ALA F  141  GLU F  209  1                                  69
HELIX   61  61 THR F  220  ASP F  222  5                                   3
HELIX   62  62 MET F  228  LEU F  231  5                                   4
HELIX   63  63 SER F  233  THR F  245  1                                  13
HELIX   64  64 PRO F  252  ASN F  266  1                                  15
HELIX   65  65 ALA F  271  THR F  273  5                                   3
HELIX   66  66 THR F  294  ALA F  318  1                                  25
HELIX   67  67 ILE G   21  ARG G   29  1                                   9
HELIX   68  68 LYS G   31  ILE G   51  1                                  21
HELIX   69  69 ALA G   67  ASN G   84  5                                  18
HELIX   70  70 ILE G   88  ASP G  111  1                                  24
HELIX   71  71 ALA G  141  GLU G  209  1                                  69
HELIX   72  72 THR G  220  ASP G  222  5                                   3
HELIX   73  73 MET G  228  LEU G  231  5                                   4
HELIX   74  74 SER G  233  THR G  245  1                                  13
HELIX   75  75 PRO G  252  ASN G  266  1                                  15
HELIX   76  76 ALA G  271  THR G  273  5                                   3
HELIX   77  77 THR G  294  ALA G  318  1                                  25
HELIX   78  78 ILE H   21  ARG H   29  1                                   9
HELIX   79  79 LYS H   31  ILE H   51  1                                  21
HELIX   80  80 ALA H   67  ASN H   84  5                                  18
HELIX   81  81 ILE H   88  ASP H  111  1                                  24
HELIX   82  82 ALA H  141  GLU H  209  1                                  69
HELIX   83  83 THR H  220  ASP H  222  5                                   3
HELIX   84  84 MET H  228  LEU H  231  5                                   4
HELIX   85  85 SER H  233  THR H  245  1                                  13
HELIX   86  86 PRO H  252  ASN H  266  1                                  15
HELIX   87  87 ALA H  271  THR H  273  5                                   3
HELIX   88  88 THR H  294  ALA H  318  1                                  25
HELIX   89  89 ILE I   21  ARG I   29  1                                   9
HELIX   90  90 LYS I   31  ILE I   51  1                                  21
HELIX   91  91 ALA I   67  ASN I   84  5                                  18
HELIX   92  92 ILE I   88  ASP I  111  1                                  24
HELIX   93  93 ALA I  141  GLU I  209  1                                  69
HELIX   94  94 THR I  220  ASP I  222  5                                   3
HELIX   95  95 MET I  228  LEU I  231  5                                   4
HELIX   96  96 SER I  233  THR I  245  1                                  13
HELIX   97  97 PRO I  252  ASN I  266  1                                  15
HELIX   98  98 ALA I  271  THR I  273  5                                   3
HELIX   99  99 THR I  294  ALA I  318  1                                  25
HELIX  100 100 ILE J   21  ARG J   29  1                                   9
HELIX  101 101 LYS J   31  ILE J   51  1                                  21
HELIX  102 102 ALA J   67  ASN J   84  5                                  18
HELIX  103 103 ILE J   88  ASP J  111  1                                  24
HELIX  104 104 ALA J  141  GLU J  209  1                                  69
HELIX  105 105 THR J  220  ASP J  222  5                                   3
HELIX  106 106 MET J  228  LEU J  231  5                                   4
HELIX  107 107 SER J  233  THR J  245  1                                  13
HELIX  108 108 PRO J  252  ASN J  266  1                                  15
HELIX  109 109 ALA J  271  THR J  273  5                                   3
HELIX  110 110 THR J  294  ALA J  318  1                                  25
HELIX  111 111 ILE K   21  ARG K   29  1                                   9
HELIX  112 112 LYS K   31  ILE K   51  1                                  21
HELIX  113 113 ALA K   67  ASN K   84  5                                  18
HELIX  114 114 ILE K   88  ASP K  111  1                                  24
HELIX  115 115 ALA K  141  GLU K  209  1                                  69
HELIX  116 116 THR K  220  ASP K  222  5                                   3
HELIX  117 117 MET K  228  LEU K  231  5                                   4
HELIX  118 118 SER K  233  THR K  245  1                                  13
HELIX  119 119 PRO K  252  ASN K  266  1                                  15
HELIX  120 120 ALA K  271  THR K  273  5                                   3
HELIX  121 121 THR K  294  ALA K  318  1                                  25
HELIX  122 122 ILE L   21  ARG L   29  1                                   9
HELIX  123 123 LYS L   31  ILE L   51  1                                  21
HELIX  124 124 ALA L   67  ASN L   84  5                                  18
HELIX  125 125 ILE L   88  ASP L  111  1                                  24
HELIX  126 126 ALA L  141  GLU L  209  1                                  69
HELIX  127 127 THR L  220  ASP L  222  5                                   3
HELIX  128 128 MET L  228  LEU L  231  5                                   4
HELIX  129 129 SER L  233  THR L  245  1                                  13
HELIX  130 130 PRO L  252  ASN L  266  1                                  15
HELIX  131 131 ALA L  271  THR L  273  5                                   3
HELIX  132 132 THR L  294  ALA L  318  1                                  25
SHEET    1   A 4 LEU A 119  GLN A 123  0
SHEET    2   A 4 LEU A 132  SER A 138 -1  N  SER A 135   O  THR A 120
SHEET    3   A 4 TRP A  56  THR A  63 -1  N  ILE A  62   O  LEU A 132
SHEET    4   A 4 ARG A 278  MET A 281 -1  N  MET A 281   O  ILE A  61
SHEET    1   B 4 LEU B 119  GLN B 123  0
SHEET    2   B 4 LEU B 132  SER B 138 -1  N  SER B 135   O  THR B 120
SHEET    3   B 4 TRP B  56  THR B  63 -1  N  ILE B  62   O  LEU B 132
SHEET    4   B 4 ARG B 278  MET B 281 -1  N  MET B 281   O  ILE B  61
SHEET    1   C 4 LEU C 119  GLN C 123  0
SHEET    2   C 4 LEU C 132  SER C 138 -1  N  SER C 135   O  THR C 120
SHEET    3   C 4 TRP C  56  THR C  63 -1  N  ILE C  62   O  LEU C 132
SHEET    4   C 4 ARG C 278  MET C 281 -1  N  MET C 281   O  ILE C  61
SHEET    1   D 4 LEU D 119  GLN D 123  0
SHEET    2   D 4 LEU D 132  SER D 138 -1  N  SER D 135   O  THR D 120
SHEET    3   D 4 TRP D  56  THR D  63 -1  N  ILE D  62   O  LEU D 132
SHEET    4   D 4 ARG D 278  MET D 281 -1  N  MET D 281   O  ILE D  61
SHEET    1   E 4 LEU E 119  GLN E 123  0
SHEET    2   E 4 LEU E 132  SER E 138 -1  N  SER E 135   O  THR E 120
SHEET    3   E 4 TRP E  56  THR E  63 -1  N  ILE E  62   O  LEU E 132
SHEET    4   E 4 ARG E 278  MET E 281 -1  N  MET E 281   O  ILE E  61
SHEET    1   F 4 LEU F 119  GLN F 123  0
SHEET    2   F 4 LEU F 132  SER F 138 -1  N  SER F 135   O  THR F 120
SHEET    3   F 4 TRP F  56  THR F  63 -1  N  ILE F  62   O  LEU F 132
SHEET    4   F 4 ARG F 278  MET F 281 -1  N  MET F 281   O  ILE F  61
SHEET    1   G 4 LEU G 119  GLN G 123  0
SHEET    2   G 4 LEU G 132  SER G 138 -1  N  SER G 135   O  THR G 120
SHEET    3   G 4 TRP G  56  THR G  63 -1  N  ILE G  62   O  LEU G 132
SHEET    4   G 4 ARG G 278  MET G 281 -1  N  MET G 281   O  ILE G  61
SHEET    1   H 4 LEU H 119  GLN H 123  0
SHEET    2   H 4 LEU H 132  SER H 138 -1  N  SER H 135   O  THR H 120
SHEET    3   H 4 TRP H  56  THR H  63 -1  N  ILE H  62   O  LEU H 132
SHEET    4   H 4 ARG H 278  MET H 281 -1  N  MET H 281   O  ILE H  61
SHEET    1   I 4 LEU I 119  GLN I 123  0
SHEET    2   I 4 LEU I 132  SER I 138 -1  N  SER I 135   O  THR I 120
SHEET    3   I 4 TRP I  56  THR I  63 -1  N  ILE I  62   O  LEU I 132
SHEET    4   I 4 ARG I 278  MET I 281 -1  N  MET I 281   O  ILE I  61
SHEET    1   J 4 LEU J 119  GLN J 123  0
SHEET    2   J 4 LEU J 132  SER J 138 -1  N  SER J 135   O  THR J 120
SHEET    3   J 4 TRP J  56  THR J  63 -1  N  ILE J  62   O  LEU J 132
SHEET    4   J 4 ARG J 278  MET J 281 -1  N  MET J 281   O  ILE J  61
SHEET    1   K 4 LEU K 119  GLN K 123  0
SHEET    2   K 4 LEU K 132  SER K 138 -1  N  SER K 135   O  THR K 120
SHEET    3   K 4 TRP K  56  THR K  63 -1  N  ILE K  62   O  LEU K 132
SHEET    4   K 4 ARG K 278  MET K 281 -1  N  MET K 281   O  ILE K  61
SHEET    1   L 4 LEU L 119  GLN L 123  0
SHEET    2   L 4 LEU L 132  SER L 138 -1  N  SER L 135   O  THR L 120
SHEET    3   L 4 TRP L  56  THR L  63 -1  N  ILE L  62   O  LEU L 132
SHEET    4   L 4 ARG L 278  MET L 281 -1  N  MET L 281   O  ILE L  61
CRYST1  271.360  271.360  271.360  90.00  90.00  90.00 P 1
SCALE1      0.003685  0.000000  0.000000        0.00000
SCALE2      0.000000  0.003685  0.000000        0.00000
SCALE3      0.000000  0.000000  0.003685        0.00000
ATOM      1  N   LEU A  20     145.261 166.948  81.718  1.00285.91           N
ATOM      2  CA  LEU A  20     146.196 167.457  82.712  1.00285.91           C
ATOM      3  C   LEU A  20     147.497 167.909  82.055  1.00285.91           C
ATOM      4  O   LEU A  20     148.418 168.373  82.726  1.00285.91           O
ATOM      5  CB  LEU A  20     146.458 166.395  83.790  1.00285.91           C
ATOM      6  CG  LEU A  20     147.081 165.034  83.444  1.00285.91           C
ATOM      7  CD1 LEU A  20     148.603 165.080  83.363  1.00285.91           C
ATOM      8  CD2 LEU A  20     146.624 163.979  84.449  1.00285.91           C
ATOM      9  N   ILE A  21     147.556 167.779  80.728  1.00271.21           N
ATOM     10  CA  ILE A  21     148.738 168.211  79.989  1.00271.21           C
ATOM     11  C   ILE A  21     148.465 169.531  79.276  1.00271.21           C
ATOM     12  O   ILE A  21     149.194 170.519  79.454  1.00271.21           O
ATOM     13  CB  ILE A  21     149.169 167.118  78.998  1.00271.21           C
ATOM     14  CG1 ILE A  21     149.357 165.782  79.716  1.00271.21           C
ATOM     15  CG2 ILE A  21     150.460 167.512  78.322  1.00271.21           C
ATOM     16  CD1 ILE A  21     149.669 164.642  78.772  1.00271.21           C
ATOM     17  N   GLU A  22     147.419 169.561  78.447  1.00287.48           N
ATOM     18  CA  GLU A  22     147.033 170.796  77.775  1.00287.48           C
ATOM     19  C   GLU A  22     146.683 171.874  78.790  1.00287.48           C
ATOM     20  O   GLU A  22     146.893 173.066  78.537  1.00287.48           O
ATOM     21  CB  GLU A  22     145.852 170.548  76.832  1.00287.48           C
ATOM     22  CG  GLU A  22     146.086 169.520  75.720  1.00287.48           C
ATOM     23  CD  GLU A  22     146.273 168.101  76.232  1.00287.48           C
ATOM     24  OE1 GLU A  22     145.288 167.512  76.723  1.00287.48           O
ATOM     25  OE2 GLU A  22     147.404 167.579  76.147  1.00287.48           O
ATOM     26  N   LEU A  23     146.157 171.468  79.948  1.00328.34           N
ATOM     27  CA  LEU A  23     145.936 172.408  81.040  1.00328.34           C
ATOM     28  C   LEU A  23     147.234 173.100  81.435  1.00328.34           C
ATOM     29  O   LEU A  23     147.289 174.332  81.517  1.00328.34           O
ATOM     30  CB  LEU A  23     145.335 171.680  82.245  1.00328.34           C
ATOM     31  CG  LEU A  23     143.843 171.322  82.292  1.00328.34           C
ATOM     32  CD1 LEU A  23     143.000 172.584  82.371  1.00328.34           C
ATOM     33  CD2 LEU A  23     143.402 170.443  81.123  1.00328.34           C
ATOM     34  N   LEU A  24     148.292 172.319  81.671  1.00325.12           N
ATOM     35  CA  LEU A  24     149.572 172.895  82.067  1.00325.12           C
ATOM     36  C   LEU A  24     150.148 173.774  80.965  1.00325.12           C
ATOM     37  O   LEU A  24     150.746 174.821  81.243  1.00325.12           O
ATOM     38  CB  LEU A  24     150.554 171.783  82.433  1.00325.12           C
ATOM     39  CG  LEU A  24     151.957 172.225  82.852  1.00325.12           C
ATOM     40  CD1 LEU A  24     151.898 173.079  84.108  1.00325.12           C
ATOM     41  CD2 LEU A  24     152.864 171.020  83.057  1.00325.12           C
ATOM     42  N   LEU A  25     149.988 173.361  79.706  1.00283.27           N
ATOM     43  CA  LEU A  25     150.493 174.179  78.607  1.00283.27           C
ATOM     44  C   LEU A  25     149.771 175.520  78.538  1.00283.27           C
ATOM     45  O   LEU A  25     150.406 176.570  78.367  1.00283.27           O
ATOM     46  CB  LEU A  25     150.363 173.422  77.288  1.00283.27           C
ATOM     47  CG  LEU A  25     151.333 172.249  77.169  1.00283.27           C
ATOM     48  CD1 LEU A  25     151.158 171.540  75.840  1.00283.27           C
ATOM     49  CD2 LEU A  25     152.764 172.726  77.359  1.00283.27           C
ATOM     50  N   GLN A  26     148.445 175.505  78.683  1.00302.76           N
ATOM     51  CA  GLN A  26     147.684 176.750  78.695  1.00302.76           C
ATOM     52  C   GLN A  26     148.094 177.624  79.872  1.00302.76           C
ATOM     53  O   GLN A  26     148.185 178.851  79.748  1.00302.76           O
ATOM     54  CB  GLN A  26     146.187 176.447  78.748  1.00302.76           C
ATOM     55  CG  GLN A  26     145.635 175.793  77.496  1.00302.76           C
ATOM     56  CD  GLN A  26     144.269 175.177  77.722  1.00302.76           C
ATOM     57  OE1 GLN A  26     143.521 175.605  78.601  1.00302.76           O
ATOM     58  NE2 GLN A  26     143.936 174.167  76.928  1.00302.76           N
ATOM     59  N   LEU A  27     148.341 177.005  81.029  1.00320.97           N
ATOM     60  CA  LEU A  27     148.772 177.770  82.195  1.00320.97           C
ATOM     61  C   LEU A  27     150.115 178.439  81.947  1.00320.97           C
ATOM     62  O   LEU A  27     150.307 179.612  82.290  1.00320.97           O
ATOM     63  CB  LEU A  27     148.852 176.865  83.423  1.00320.97           C
ATOM     64  CG  LEU A  27     147.527 176.295  83.918  1.00320.97           C
ATOM     65  CD1 LEU A  27     147.751 175.305  85.053  1.00320.97           C
ATOM     66  CD2 LEU A  27     146.590 177.410  84.326  1.00320.97           C
ATOM     67  N   TRP A  28     151.059 177.707  81.355  1.00292.95           N
ATOM     68  CA  TRP A  28     152.366 178.286  81.069  1.00292.95           C
ATOM     69  C   TRP A  28     152.250 179.419  80.058  1.00292.95           C
ATOM     70  O   TRP A  28     152.948 180.434  80.170  1.00292.95           O
ATOM     71  CB  TRP A  28     153.326 177.210  80.563  1.00292.95           C
ATOM     72  CG  TRP A  28     154.368 177.732  79.620  1.00292.95           C
ATOM     73  CD1 TRP A  28     154.476 177.463  78.288  1.00292.95           C
ATOM     74  CD2 TRP A  28     155.455 178.611  79.941  1.00292.95           C
ATOM     75  NE1 TRP A  28     155.560 178.120  77.758  1.00292.95           N
ATOM     76  CE2 TRP A  28     156.178 178.832  78.752  1.00292.95           C
ATOM     77  CE3 TRP A  28     155.885 179.233  81.117  1.00292.95           C
ATOM     78  CZ2 TRP A  28     157.306 179.647  78.705  1.00292.95           C
ATOM     79  CZ3 TRP A  28     157.006 180.042  81.068  1.00292.95           C
ATOM     80  CH2 TRP A  28     157.703 180.241  79.870  1.00292.95           C
ATOM     81  N   ARG A  29     151.376 179.263  79.060  1.00265.78           N
ATOM     82  CA  ARG A  29     151.200 180.329  78.079  1.00265.78           C
ATOM     83  C   ARG A  29     150.645 181.604  78.702  1.00265.78           C
ATOM     84  O   ARG A  29     151.137 182.699  78.406  1.00265.78           O
ATOM     85  CB  ARG A  29     150.298 179.862  76.938  1.00265.78           C
ATOM     86  CG  ARG A  29     149.934 180.977  75.967  1.00265.78           C
ATOM     87  CD  ARG A  29     151.159 181.486  75.225  1.00265.78           C
ATOM     88  NE  ARG A  29     151.770 182.608  75.930  1.00265.78           N
ATOM     89  CZ  ARG A  29     152.948 183.138  75.630  1.00265.78           C
ATOM     90  NH1 ARG A  29     153.685 182.668  74.638  1.00265.78           N
ATOM     91  NH2 ARG A  29     153.399 184.162  76.349  1.00265.78           N
ATOM     92  N   GLY A  30     149.639 181.493  79.561  1.00304.34           N
ATOM     93  CA  GLY A  30     149.029 182.662  80.155  1.00304.34           C
ATOM     94  C   GLY A  30     149.608 183.095  81.483  1.00304.34           C
ATOM     95  O   GLY A  30     148.846 183.487  82.372  1.00304.34           O
ATOM     96  N   LYS A  31     150.931 183.043  81.652  1.00295.54           N
ATOM     97  CA  LYS A  31     151.521 183.269  82.969  1.00295.54           C
ATOM     98  C   LYS A  31     151.388 184.721  83.421  1.00295.54           C
ATOM     99  O   LYS A  31     151.306 184.997  84.623  1.00295.54           O
ATOM    100  CB  LYS A  31     152.990 182.840  82.961  1.00295.54           C
ATOM    101  CG  LYS A  31     153.860 183.590  81.970  1.00295.54           C
ATOM    102  CD  LYS A  31     155.273 183.034  81.940  1.00295.54           C
ATOM    103  CE  LYS A  31     156.130 183.779  80.929  1.00295.54           C
ATOM    104  NZ  LYS A  31     157.515 183.238  80.856  1.00295.54           N
ATOM    105  N   MET A  32     151.377 185.665  82.476  1.00302.62           N
ATOM    106  CA  MET A  32     151.443 187.079  82.842  1.00302.62           C
ATOM    107  C   MET A  32     150.133 187.544  83.485  1.00302.62           C
ATOM    108  O   MET A  32     150.136 188.317  84.453  1.00302.62           O
ATOM    109  CB  MET A  32     151.780 187.905  81.597  1.00302.62           C
ATOM    110  CG  MET A  32     151.711 189.417  81.740  1.00302.62           C
ATOM    111  SD  MET A  32     152.522 189.979  83.253  1.00302.62           S
ATOM    112  CE  MET A  32     151.444 191.315  83.760  1.00302.62           C
ATOM    113  N   THR A  33     148.999 187.066  82.972  1.00300.81           N
ATOM    114  CA  THR A  33     147.717 187.384  83.593  1.00300.81           C
ATOM    115  C   THR A  33     147.601 186.738  84.969  1.00300.81           C
ATOM    116  O   THR A  33     146.957 187.286  85.874  1.00300.81           O
ATOM    117  CB  THR A  33     146.574 186.933  82.684  1.00300.81           C
ATOM    118  OG1 THR A  33     146.760 187.488  81.376  1.00300.81           O
ATOM    119  CG2 THR A  33     145.231 187.402  83.231  1.00300.81           C
ATOM    120  N   ILE A  34     148.219 185.570  85.146  1.00320.42           N
ATOM    121  CA  ILE A  34     148.293 184.963  86.472  1.00320.42           C
ATOM    122  C   ILE A  34     149.134 185.832  87.398  1.00320.42           C
ATOM    123  O   ILE A  34     148.852 185.948  88.595  1.00320.42           O
ATOM    124  CB  ILE A  34     148.838 183.527  86.379  1.00320.42           C
ATOM    125  CG1 ILE A  34     148.021 182.730  85.361  1.00320.42           C
ATOM    126  CG2 ILE A  34     148.812 182.853  87.742  1.00320.42           C
ATOM    127  CD1 ILE A  34     148.510 181.322  85.130  1.00320.42           C
ATOM    128  N   ILE A  35     150.182 186.455  86.854  1.00323.97           N
ATOM    129  CA  ILE A  35     150.949 187.431  87.623  1.00323.97           C
ATOM    130  C   ILE A  35     150.038 188.567  88.073  1.00323.97           C
ATOM    131  O   ILE A  35     150.079 189.007  89.229  1.00323.97           O
ATOM    132  CB  ILE A  35     152.131 187.961  86.789  1.00323.97           C
ATOM    133  CG1 ILE A  35     153.085 186.828  86.410  1.00323.97           C
ATOM    134  CG2 ILE A  35     152.866 189.068  87.537  1.00323.97           C
ATOM    135  CD1 ILE A  35     154.284 187.292  85.607  1.00323.97           C
ATOM    136  N   VAL A  36     149.190 189.043  87.161  1.00299.08           N
ATOM    137  CA  VAL A  36     148.235 190.099  87.500  1.00299.08           C
ATOM    138  C   VAL A  36     147.326 189.657  88.641  1.00299.08           C
ATOM    139  O   VAL A  36     147.147 190.376  89.634  1.00299.08           O
ATOM    140  CB  VAL A  36     147.415 190.492  86.259  1.00299.08           C
ATOM    141  CG1 VAL A  36     146.257 191.391  86.661  1.00299.08           C
ATOM    142  CG2 VAL A  36     148.300 191.182  85.238  1.00299.08           C
ATOM    143  N   ALA A  37     146.739 188.469  88.514  1.00313.62           N
ATOM    144  CA  ALA A  37     145.812 187.980  89.530  1.00313.62           C
ATOM    145  C   ALA A  37     146.502 187.822  90.881  1.00313.62           C
ATOM    146  O   ALA A  37     145.945 188.198  91.923  1.00313.62           O
ATOM    147  CB  ALA A  37     145.204 186.658  89.071  1.00313.62           C
ATOM    148  N   VAL A  38     147.731 187.303  90.879  1.00353.57           N
ATOM    149  CA  VAL A  38     148.448 187.075  92.129  1.00353.57           C
ATOM    150  C   VAL A  38     148.791 188.402  92.797  1.00353.57           C
ATOM    151  O   VAL A  38     148.650 188.552  94.015  1.00353.57           O
ATOM    152  CB  VAL A  38     149.703 186.218  91.882  1.00353.57           C
ATOM    153  CG1 VAL A  38     150.579 186.185  93.123  1.00353.57           C
ATOM    154  CG2 VAL A  38     149.313 184.809  91.484  1.00353.57           C
ATOM    155  N   ILE A  39     149.246 189.390  92.018  1.00371.62           N
ATOM    156  CA  ILE A  39     149.638 190.659  92.631  1.00371.62           C
ATOM    157  C   ILE A  39     148.409 191.405  93.140  1.00371.62           C
ATOM    158  O   ILE A  39     148.466 192.100  94.161  1.00371.62           O
ATOM    159  CB  ILE A  39     150.468 191.521  91.661  1.00371.62           C
ATOM    160  CG1 ILE A  39     149.664 191.898  90.418  1.00371.62           C
ATOM    161  CG2 ILE A  39     151.755 190.799  91.277  1.00371.62           C
ATOM    162  CD1 ILE A  39     150.343 192.928  89.551  1.00371.62           C
ATOM    163  N   ILE A  40     147.279 191.282  92.439  1.00338.71           N
ATOM    164  CA  ILE A  40     146.045 191.880  92.947  1.00338.71           C
ATOM    165  C   ILE A  40     145.639 191.217  94.259  1.00338.71           C
ATOM    166  O   ILE A  40     145.184 191.880  95.202  1.00338.71           O
ATOM    167  CB  ILE A  40     144.921 191.800  91.898  1.00338.71           C
ATOM    168  CG1 ILE A  40     145.279 192.609  90.650  1.00338.71           C
ATOM    169  CG2 ILE A  40     143.606 192.290  92.484  1.00338.71           C
ATOM    170  CD1 ILE A  40     144.336 192.361  89.493  1.00338.71           C
ATOM    171  N   ALA A  41     145.792 189.894  94.335  1.00325.39           N
ATOM    172  CA  ALA A  41     145.541 189.204  95.593  1.00325.39           C
ATOM    173  C   ALA A  41     146.445 189.738  96.694  1.00325.39           C
ATOM    174  O   ALA A  41     145.988 189.987  97.816  1.00325.39           O
ATOM    175  CB  ALA A  41     145.744 187.704  95.407  1.00325.39           C
ATOM    176  N   ILE A  42     147.725 189.953  96.375  1.00332.24           N
ATOM    177  CA  ILE A  42     148.672 190.487  97.354  1.00332.24           C
ATOM    178  C   ILE A  42     148.218 191.858  97.829  1.00332.24           C
ATOM    179  O   ILE A  42     148.266 192.177  99.024  1.00332.24           O
ATOM    180  CB  ILE A  42     150.088 190.551  96.751  1.00332.24           C
ATOM    181  CG1 ILE A  42     150.551 189.161  96.319  1.00332.24           C
ATOM    182  CG2 ILE A  42     151.073 191.175  97.734  1.00332.24           C
ATOM    183  CD1 ILE A  42     150.634 188.163  97.451  1.00332.24           C
ATOM    184  N   LEU A  43     147.770 192.689  96.890  1.00309.70           N
ATOM    185  CA  LEU A  43     147.388 194.057  97.218  1.00309.70           C
ATOM    186  C   LEU A  43     146.160 194.082  98.120  1.00309.70           C
ATOM    187  O   LEU A  43     146.140 194.783  99.140  1.00309.70           O
ATOM    188  CB  LEU A  43     147.133 194.836  95.927  1.00309.70           C
ATOM    189  CG  LEU A  43     148.375 195.218  95.107  1.00309.70           C
ATOM    190  CD1 LEU A  43     147.973 195.805  93.757  1.00309.70           C
ATOM    191  CD2 LEU A  43     149.281 196.167  95.873  1.00309.70           C
ATOM    192  N   LEU A  44     145.132 193.302  97.778  1.00304.34           N
ATOM    193  CA  LEU A  44     143.947 193.267  98.629  1.00304.34           C
ATOM    194  C   LEU A  44     144.272 192.657  99.986  1.00304.34           C
ATOM    195  O   LEU A  44     143.710 193.062 101.009  1.00304.34           O
ATOM    196  CB  LEU A  44     142.809 192.512  97.938  1.00304.34           C
ATOM    197  CG  LEU A  44     142.911 191.035  97.538  1.00304.34           C
ATOM    198  CD1 LEU A  44     142.592 190.081  98.690  1.00304.34           C
ATOM    199  CD2 LEU A  44     142.010 190.757  96.347  1.00304.34           C
ATOM    200  N   ALA A  45     145.192 191.687 100.017  1.00296.33           N
ATOM    201  CA  ALA A  45     145.586 191.081 101.284  1.00296.33           C
ATOM    202  C   ALA A  45     146.280 192.082 102.197  1.00296.33           C
ATOM    203  O   ALA A  45     146.001 192.130 103.401  1.00296.33           O
ATOM    204  CB  ALA A  45     146.497 189.882 101.032  1.00296.33           C
ATOM    205  N   VAL A  46     147.199 192.881 101.651  1.00294.47           N
ATOM    206  CA  VAL A  46     147.866 193.878 102.481  1.00294.47           C
ATOM    207  C   VAL A  46     146.874 194.964 102.879  1.00294.47           C
ATOM    208  O   VAL A  46     146.987 195.566 103.954  1.00294.47           O
ATOM    209  CB  VAL A  46     149.107 194.453 101.768  1.00294.47           C
ATOM    210  CG1 VAL A  46     148.718 195.367 100.630  1.00294.47           C
ATOM    211  CG2 VAL A  46     150.002 195.183 102.762  1.00294.47           C
ATOM    212  N   GLY A  47     145.869 195.213 102.033  1.00277.39           N
ATOM    213  CA  GLY A  47     144.790 196.102 102.434  1.00277.39           C
ATOM    214  C   GLY A  47     144.046 195.587 103.651  1.00277.39           C
ATOM    215  O   GLY A  47     143.814 196.322 104.614  1.00277.39           O
ATOM    216  N   TYR A  48     143.677 194.304 103.629  1.00252.29           N
ATOM    217  CA  TYR A  48     143.036 193.696 104.793  1.00252.29           C
ATOM    218  C   TYR A  48     143.945 193.760 106.015  1.00252.29           C
ATOM    219  O   TYR A  48     143.493 194.068 107.122  1.00252.29           O
ATOM    220  CB  TYR A  48     142.643 192.247 104.498  1.00252.29           C
ATOM    221  CG  TYR A  48     141.367 192.097 103.705  1.00252.29           C
ATOM    222  CD1 TYR A  48     140.130 192.285 104.307  1.00252.29           C
ATOM    223  CD2 TYR A  48     141.395 191.742 102.364  1.00252.29           C
ATOM    224  CE1 TYR A  48     138.959 192.144 103.590  1.00252.29           C
ATOM    225  CE2 TYR A  48     140.228 191.598 101.639  1.00252.29           C
ATOM    226  CZ  TYR A  48     139.013 191.799 102.257  1.00252.29           C
ATOM    227  OH  TYR A  48     137.848 191.656 101.540  1.00252.29           O
ATOM    228  N   LEU A  49     145.236 193.478 105.828  1.00289.53           N
ATOM    229  CA  LEU A  49     146.172 193.502 106.949  1.00289.53           C
ATOM    230  C   LEU A  49     146.273 194.887 107.573  1.00289.53           C
ATOM    231  O   LEU A  49     146.323 195.013 108.802  1.00289.53           O
ATOM    232  CB  LEU A  49     147.552 193.029 106.493  1.00289.53           C
ATOM    233  CG  LEU A  49     147.696 191.538 106.190  1.00289.53           C
ATOM    234  CD1 LEU A  49     149.009 191.263 105.479  1.00289.53           C
ATOM    235  CD2 LEU A  49     147.606 190.735 107.476  1.00289.53           C
ATOM    236  N   MET A  50     146.311 195.934 106.749  1.00291.49           N
ATOM    237  CA  MET A  50     146.350 197.294 107.272  1.00291.49           C
ATOM    238  C   MET A  50     145.020 197.711 107.888  1.00291.49           C
ATOM    239  O   MET A  50     145.001 198.541 108.804  1.00291.49           O
ATOM    240  CB  MET A  50     146.745 198.271 106.164  1.00291.49           C
ATOM    241  CG  MET A  50     148.244 198.478 106.029  1.00291.49           C
ATOM    242  SD  MET A  50     149.006 198.987 107.582  1.00291.49           S
ATOM    243  CE  MET A  50     150.742 198.778 107.196  1.00291.49           C
ATOM    244  N   ILE A  51     143.909 197.152 107.410  1.00289.28           N
ATOM    245  CA  ILE A  51     142.604 197.501 107.959  1.00289.28           C
ATOM    246  C   ILE A  51     142.232 196.629 109.158  1.00289.28           C
ATOM    247  O   ILE A  51     141.661 197.134 110.131  1.00289.28           O
ATOM    248  CB  ILE A  51     141.524 197.421 106.865  1.00289.28           C
ATOM    249  CG1 ILE A  51     141.805 198.439 105.757  1.00289.28           C
ATOM    250  CG2 ILE A  51     140.137 197.656 107.449  1.00289.28           C
ATOM    251  CD1 ILE A  51     140.971 198.226 104.511  1.00289.28           C
ATOM    252  N   ALA A  52     142.547 195.335 109.115  1.00287.31           N
ATOM    253  CA  ALA A  52     142.146 194.421 110.180  1.00287.31           C
ATOM    254  C   ALA A  52     142.782 194.836 111.499  1.00287.31           C
ATOM    255  O   ALA A  52     143.965 195.188 111.548  1.00287.31           O
ATOM    256  CB  ALA A  52     142.533 192.986 109.831  1.00287.31           C
ATOM    257  N   LYS A  53     141.989 194.800 112.566  1.00234.45           N
ATOM    258  CA  LYS A  53     142.474 195.204 113.876  1.00234.45           C
ATOM    259  C   LYS A  53     143.327 194.100 114.485  1.00234.45           C
ATOM    260  O   LYS A  53     142.947 192.926 114.474  1.00234.45           O
ATOM    261  CB  LYS A  53     141.289 195.535 114.781  1.00234.45           C
ATOM    262  CG  LYS A  53     140.522 196.764 114.324  1.00234.45           C
ATOM    263  CD  LYS A  53     139.464 197.183 115.326  1.00234.45           C
ATOM    264  CE  LYS A  53     138.741 198.433 114.852  1.00234.45           C
ATOM    265  NZ  LYS A  53     137.756 198.926 115.852  1.00234.45           N
ATOM    266  N   GLU A  54     144.485 194.481 115.018  1.00229.39           N
ATOM    267  CA  GLU A  54     145.389 193.510 115.614  1.00229.39           C
ATOM    268  C   GLU A  54     144.829 192.998 116.936  1.00229.39           C
ATOM    269  O   GLU A  54     144.068 193.681 117.628  1.00229.39           O
ATOM    270  CB  GLU A  54     146.771 194.124 115.832  1.00229.39           C
ATOM    271  CG  GLU A  54     147.382 194.743 114.588  1.00229.39           C
ATOM    272  CD  GLU A  54     148.827 195.150 114.794  1.00229.39           C
ATOM    273  OE1 GLU A  54     149.339 194.978 115.921  1.00229.39           O
ATOM    274  OE2 GLU A  54     149.453 195.640 113.830  1.00229.39           O
ATOM    275  N   LYS A  55     145.212 191.773 117.284  1.00209.57           N
ATOM    276  CA  LYS A  55     144.735 191.123 118.495  1.00209.57           C
ATOM    277  C   LYS A  55     145.918 190.612 119.303  1.00209.57           C
ATOM    278  O   LYS A  55     146.791 189.921 118.769  1.00209.57           O
ATOM    279  CB  LYS A  55     143.779 189.979 118.157  1.00209.57           C
ATOM    280  CG  LYS A  55     142.497 190.452 117.496  1.00209.57           C
ATOM    281  CD  LYS A  55     141.459 189.351 117.414  1.00209.57           C
ATOM    282  CE  LYS A  55     140.208 189.843 116.706  1.00209.57           C
ATOM    283  NZ  LYS A  55     139.131 188.817 116.698  1.00209.57           N
ATOM    284  N   TRP A  56     145.940 190.959 120.585  1.00213.72           N
ATOM    285  CA  TRP A  56     146.986 190.557 121.511  1.00213.72           C
ATOM    286  C   TRP A  56     146.337 190.003 122.769  1.00213.72           C
ATOM    287  O   TRP A  56     145.470 190.653 123.360  1.00213.72           O
ATOM    288  CB  TRP A  56     147.892 191.740 121.848  1.00213.72           C
ATOM    289  CG  TRP A  56     148.437 192.420 120.637  1.00213.72           C
ATOM    290  CD1 TRP A  56     147.826 193.386 119.896  1.00213.72           C
ATOM    291  CD2 TRP A  56     149.721 192.209 120.042  1.00213.72           C
ATOM    292  NE1 TRP A  56     148.641 193.777 118.863  1.00213.72           N
ATOM    293  CE2 TRP A  56     149.813 193.071 118.932  1.00213.72           C
ATOM    294  CE3 TRP A  56     150.799 191.370 120.335  1.00213.72           C
ATOM    295  CZ2 TRP A  56     150.940 193.120 118.117  1.00213.72           C
ATOM    296  CZ3 TRP A  56     151.917 191.421 119.526  1.00213.72           C
ATOM    297  CH2 TRP A  56     151.979 192.287 118.428  1.00213.72           C
ATOM    298  N   THR A  57     146.755 188.808 123.174  1.00231.76           N
ATOM    299  CA  THR A  57     146.165 188.126 124.316  1.00231.76           C
ATOM    300  C   THR A  57     147.203 187.995 125.423  1.00231.76           C
ATOM    301  O   THR A  57     148.259 187.386 125.225  1.00231.76           O
ATOM    302  CB  THR A  57     145.637 186.750 123.918  1.00231.76           C
ATOM    303  OG1 THR A  57     144.757 186.883 122.796  1.00231.76           O
ATOM    304  CG2 THR A  57     144.880 186.119 125.075  1.00231.76           C
ATOM    305  N   SER A  58     146.888 188.552 126.585  1.00210.52           N
ATOM    306  CA  SER A  58     147.726 188.415 127.765  1.00210.52           C
ATOM    307  C   SER A  58     147.189 187.294 128.640  1.00210.52           C
ATOM    308  O   SER A  58     145.975 187.146 128.806  1.00210.52           O
ATOM    309  CB  SER A  58     147.776 189.722 128.554  1.00210.52           C
ATOM    310  OG  SER A  58     148.687 189.626 129.636  1.00210.52           O
ATOM    311  N   THR A  59     148.103 186.506 129.199  1.00187.57           N
ATOM    312  CA  THR A  59     147.745 185.306 129.937  1.00187.57           C
ATOM    313  C   THR A  59     148.461 185.277 131.277  1.00187.57           C
ATOM    314  O   THR A  59     149.647 185.610 131.371  1.00187.57           O
ATOM    315  CB  THR A  59     148.090 184.047 129.135  1.00187.57           C
ATOM    316  OG1 THR A  59     147.501 184.140 127.832  1.00187.57           O
ATOM    317  CG2 THR A  59     147.568 182.802 129.834  1.00187.57           C
ATOM    318  N   ALA A  60     147.727 184.872 132.308  1.00188.18           N
ATOM    319  CA  ALA A  60     148.268 184.688 133.645  1.00188.18           C
ATOM    320  C   ALA A  60     147.796 183.354 134.201  1.00188.18           C
ATOM    321  O   ALA A  60     146.852 182.748 133.687  1.00188.18           O
ATOM    322  CB  ALA A  60     147.853 185.815 134.592  1.00188.18           C
ATOM    323  N   ILE A  61     148.473 182.891 135.248  1.00175.70           N
ATOM    324  CA  ILE A  61     148.137 181.635 135.908  1.00175.70           C
ATOM    325  C   ILE A  61     148.064 181.909 137.400  1.00175.70           C
ATOM    326  O   ILE A  61     148.966 182.542 137.962  1.00175.70           O
ATOM    327  CB  ILE A  61     149.167 180.539 135.613  1.00175.70           C
ATOM    328  CG1 ILE A  61     149.358 180.385 134.110  1.00175.70           C
ATOM    329  CG2 ILE A  61     148.690 179.226 136.195  1.00175.70           C
ATOM    330  CD1 ILE A  61     148.189 179.828 133.393  1.00175.70           C
ATOM    331  N   ILE A  62     147.001 181.432 138.037  1.00174.24           N
ATOM    332  CA  ILE A  62     146.732 181.742 139.434  1.00174.24           C
ATOM    333  C   ILE A  62     146.379 180.468 140.188  1.00174.24           C
ATOM    334  O   ILE A  62     145.659 179.600 139.685  1.00174.24           O
ATOM    335  CB  ILE A  62     145.607 182.793 139.581  1.00174.24           C
ATOM    336  CG1 ILE A  62     146.013 184.125 138.945  1.00174.24           C
ATOM    337  CG2 ILE A  62     145.234 182.987 141.036  1.00174.24           C
ATOM    338  CD1 ILE A  62     145.666 184.251 137.476  1.00174.24           C
ATOM    339  N   THR A  63     146.898 180.363 141.410  1.00180.54           N
ATOM    340  CA  THR A  63     146.552 179.275 142.311  1.00180.54           C
ATOM    341  C   THR A  63     145.983 179.865 143.595  1.00180.54           C
ATOM    342  O   THR A  63     145.820 181.081 143.728  1.00180.54           O
ATOM    343  CB  THR A  63     147.761 178.383 142.605  1.00180.54           C
ATOM    344  OG1 THR A  63     147.329 177.189 143.267  1.00180.54           O
ATOM    345  CG2 THR A  63     148.767 179.119 143.475  1.00180.54           C
ATOM    346  N   GLN A  64     145.688 178.986 144.542  1.00186.66           N
ATOM    347  CA  GLN A  64     145.066 179.394 145.791  1.00186.66           C
ATOM    348  C   GLN A  64     146.022 180.266 146.605  1.00186.66           C
ATOM    349  O   GLN A  64     147.246 180.119 146.492  1.00186.66           O
ATOM    350  CB  GLN A  64     144.628 178.153 146.576  1.00186.66           C
ATOM    351  CG  GLN A  64     145.738 177.158 146.898  1.00186.66           C
ATOM    352  CD  GLN A  64     146.618 177.593 148.045  1.00186.66           C
ATOM    353  OE1 GLN A  64     146.147 177.779 149.161  1.00186.66           O
ATOM    354  NE2 GLN A  64     147.906 177.759 147.776  1.00186.66           N
ATOM    355  N   PRO A  65     145.507 181.189 147.416  1.00175.39           N
ATOM    356  CA  PRO A  65     146.382 182.113 148.145  1.00175.39           C
ATOM    357  C   PRO A  65     147.070 181.444 149.326  1.00175.39           C
ATOM    358  O   PRO A  65     146.645 180.399 149.823  1.00175.39           O
ATOM    359  CB  PRO A  65     145.419 183.205 148.619  1.00175.39           C
ATOM    360  CG  PRO A  65     144.116 182.500 148.756  1.00175.39           C
ATOM    361  CD  PRO A  65     144.082 181.469 147.661  1.00175.39           C
ATOM    362  N   ASP A  66     148.151 182.074 149.782  1.00161.25           N
ATOM    363  CA  ASP A  66     148.866 181.585 150.950  1.00161.25           C
ATOM    364  C   ASP A  66     148.103 181.899 152.232  1.00161.25           C
ATOM    365  O   ASP A  66     147.074 182.580 152.231  1.00161.25           O
ATOM    366  CB  ASP A  66     150.264 182.198 151.038  1.00161.25           C
ATOM    367  CG  ASP A  66     151.211 181.642 150.002  1.00161.25           C
ATOM    368  OD1 ASP A  66     151.106 180.440 149.686  1.00161.25           O
ATOM    369  OD2 ASP A  66     152.076 182.403 149.521  1.00161.25           O
ATOM    370  N   ALA A  67     148.634 181.387 153.345  1.00157.63           N
ATOM    371  CA  ALA A  67     148.048 181.678 154.648  1.00157.63           C
ATOM    372  C   ALA A  67     148.196 183.150 154.999  1.00157.63           C
ATOM    373  O   ALA A  67     147.323 183.727 155.656  1.00157.63           O
ATOM    374  CB  ALA A  67     148.689 180.808 155.726  1.00157.63           C
ATOM    375  N   ALA A  68     149.300 183.774 154.580  1.00153.93           N
ATOM    376  CA  ALA A  68     149.501 185.190 154.869  1.00153.93           C
ATOM    377  C   ALA A  68     148.384 186.042 154.285  1.00153.93           C
ATOM    378  O   ALA A  68     148.027 187.078 154.857  1.00153.93           O
ATOM    379  CB  ALA A  68     150.856 185.648 154.332  1.00153.93           C
ATOM    380  N   GLN A  69     147.819 185.621 153.156  1.00160.91           N
ATOM    381  CA  GLN A  69     146.716 186.334 152.528  1.00160.91           C
ATOM    382  C   GLN A  69     145.371 186.047 153.185  1.00160.91           C
ATOM    383  O   GLN A  69     144.384 186.708 152.846  1.00160.91           O
ATOM    384  CB  GLN A  69     146.661 185.975 151.042  1.00160.91           C
ATOM    385  CG  GLN A  69     147.857 186.488 150.252  1.00160.91           C
ATOM    386  CD  GLN A  69     147.884 185.983 148.822  1.00160.91           C
ATOM    387  OE1 GLN A  69     148.124 184.802 148.577  1.00160.91           O
ATOM    388  NE2 GLN A  69     147.645 186.877 147.871  1.00160.91           N
ATOM    389  N   VAL A  70     145.305 185.085 154.106  1.00156.84           N
ATOM    390  CA  VAL A  70     144.059 184.674 154.736  1.00156.84           C
ATOM    391  C   VAL A  70     144.203 184.543 156.252  1.00156.84           C
ATOM    392  O   VAL A  70     143.223 184.258 156.944  1.00156.84           O
ATOM    393  CB  VAL A  70     143.546 183.360 154.110  1.00156.84           C
ATOM    394  CG1 VAL A  70     144.504 182.213 154.404  1.00156.84           C
ATOM    395  CG2 VAL A  70     142.113 183.038 154.532  1.00156.84           C
ATOM    396  N   ALA A  71     145.405 184.788 156.786  1.00146.70           N
ATOM    397  CA  ALA A  71     145.686 184.486 158.188  1.00146.70           C
ATOM    398  C   ALA A  71     144.653 185.104 159.119  1.00146.70           C
ATOM    399  O   ALA A  71     144.120 184.422 160.002  1.00146.70           O
ATOM    400  CB  ALA A  71     147.088 184.968 158.558  1.00146.70           C
ATOM    401  N   THR A  72     144.345 186.387 158.928  1.00143.37           N
ATOM    402  CA  THR A  72     143.336 187.034 159.758  1.00143.37           C
ATOM    403  C   THR A  72     141.993 186.330 159.627  1.00143.37           C
ATOM    404  O   THR A  72     141.388 185.931 160.629  1.00143.37           O
ATOM    405  CB  THR A  72     143.203 188.506 159.370  1.00143.37           C
ATOM    406  OG1 THR A  72     142.992 188.607 157.956  1.00143.37           O
ATOM    407  CG2 THR A  72     144.462 189.267 159.743  1.00143.37           C
ATOM    408  N   TYR A  73     141.531 186.140 158.388  1.00151.66           N
ATOM    409  CA  TYR A  73     140.229 185.523 158.159  1.00151.66           C
ATOM    410  C   TYR A  73     140.145 184.175 158.858  1.00151.66           C
ATOM    411  O   TYR A  73     139.248 183.939 159.676  1.00151.66           O
ATOM    412  CB  TYR A  73     139.991 185.370 156.656  1.00151.66           C
ATOM    413  CG  TYR A  73     138.580 184.984 156.270  1.00151.66           C
ATOM    414  CD1 TYR A  73     138.193 183.652 156.199  1.00151.66           C
ATOM    415  CD2 TYR A  73     137.641 185.955 155.955  1.00151.66           C
ATOM    416  CE1 TYR A  73     136.903 183.301 155.838  1.00151.66           C
ATOM    417  CE2 TYR A  73     136.352 185.616 155.594  1.00151.66           C
ATOM    418  CZ  TYR A  73     135.987 184.289 155.537  1.00151.66           C
ATOM    419  OH  TYR A  73     134.703 183.952 155.176  1.00151.66           O
ATOM    420  N   THR A  74     141.116 183.299 158.590  1.00156.73           N
ATOM    421  CA  THR A  74     141.170 182.018 159.280  1.00156.73           C
ATOM    422  C   THR A  74     141.217 182.213 160.787  1.00156.73           C
ATOM    423  O   THR A  74     140.479 181.553 161.529  1.00156.73           O
ATOM    424  CB  THR A  74     142.384 181.222 158.809  1.00156.73           C
ATOM    425  OG1 THR A  74     143.553 182.046 158.892  1.00156.73           O
ATOM    426  CG2 THR A  74     142.191 180.772 157.373  1.00156.73           C
ATOM    427  N   ASN A  75     142.058 183.142 161.255  1.00154.06           N
ATOM    428  CA  ASN A  75     142.096 183.444 162.680  1.00154.06           C
ATOM    429  C   ASN A  75     140.706 183.770 163.194  1.00154.06           C
ATOM    430  O   ASN A  75     140.278 183.240 164.226  1.00154.06           O
ATOM    431  CB  ASN A  75     143.046 184.607 162.956  1.00154.06           C
ATOM    432  CG  ASN A  75     144.499 184.190 162.932  1.00154.06           C
ATOM    433  OD1 ASN A  75     144.826 183.022 163.139  1.00154.06           O
ATOM    434  ND2 ASN A  75     145.383 185.146 162.674  1.00154.06           N
ATOM    435  N   ALA A  76     139.970 184.605 162.456  1.00171.66           N
ATOM    436  CA  ALA A  76     138.612 184.941 162.863  1.00171.66           C
ATOM    437  C   ALA A  76     137.783 183.683 163.064  1.00171.66           C
ATOM    438  O   ALA A  76     137.119 183.529 164.095  1.00171.66           O
ATOM    439  CB  ALA A  76     137.964 185.856 161.825  1.00171.66           C
ATOM    440  N   LEU A  77     137.849 182.751 162.110  1.00168.59           N
ATOM    441  CA  LEU A  77     137.131 181.494 162.274  1.00168.59           C
ATOM    442  C   LEU A  77     137.597 180.772 163.528  1.00168.59           C
ATOM    443  O   LEU A  77     136.777 180.321 164.337  1.00168.59           O
ATOM    444  CB  LEU A  77     137.320 180.611 161.040  1.00168.59           C
ATOM    445  CG  LEU A  77     136.417 180.861 159.826  1.00168.59           C
ATOM    446  CD1 LEU A  77     134.961 180.583 160.178  1.00168.59           C
ATOM    447  CD2 LEU A  77     136.579 182.260 159.247  1.00168.59           C
ATOM    448  N   ASN A  78     138.915 180.695 163.726  1.00154.24           N
ATOM    449  CA  ASN A  78     139.441 180.116 164.954  1.00154.24           C
ATOM    450  C   ASN A  78     138.972 180.913 166.161  1.00154.24           C
ATOM    451  O   ASN A  78     138.661 180.343 167.212  1.00154.24           O
ATOM    452  CB  ASN A  78     140.967 180.067 164.890  1.00154.24           C
ATOM    453  CG  ASN A  78     141.576 179.265 166.022  1.00154.24           C
ATOM    454  OD1 ASN A  78     140.870 178.747 166.887  1.00154.24           O
ATOM    455  ND2 ASN A  78     142.898 179.154 166.017  1.00154.24           N
ATOM    456  N   VAL A  79     138.897 182.236 166.022  1.00158.15           N
ATOM    457  CA  VAL A  79     138.328 183.047 167.089  1.00158.15           C
ATOM    458  C   VAL A  79     136.833 182.788 167.208  1.00158.15           C
ATOM    459  O   VAL A  79     136.285 182.733 168.316  1.00158.15           O
ATOM    460  CB  VAL A  79     138.635 184.536 166.850  1.00158.15           C
ATOM    461  CG1 VAL A  79     137.912 185.397 167.868  1.00158.15           C
ATOM    462  CG2 VAL A  79     140.132 184.784 166.926  1.00158.15           C
ATOM    463  N   LEU A  80     136.150 182.605 166.075  1.00169.37           N
ATOM    464  CA  LEU A  80     134.701 182.444 166.123  1.00169.37           C
ATOM    465  C   LEU A  80     134.307 181.027 166.515  1.00169.37           C
ATOM    466  O   LEU A  80     133.501 180.834 167.432  1.00169.37           O
ATOM    467  CB  LEU A  80     134.080 182.815 164.778  1.00169.37           C
ATOM    468  CG  LEU A  80     134.049 184.305 164.437  1.00169.37           C
ATOM    469  CD1 LEU A  80     133.674 184.510 162.978  1.00169.37           C
ATOM    470  CD2 LEU A  80     133.088 185.045 165.354  1.00169.37           C
ATOM    471  N   TYR A  81     134.863 180.023 165.841  1.00174.56           N
ATOM    472  CA  TYR A  81     134.424 178.652 166.036  1.00174.56           C
ATOM    473  C   TYR A  81     135.384 177.800 166.851  1.00174.56           C
ATOM    474  O   TYR A  81     135.020 176.675 167.210  1.00174.56           O
ATOM    475  CB  TYR A  81     134.178 177.974 164.680  1.00174.56           C
ATOM    476  CG  TYR A  81     132.995 178.536 163.925  1.00174.56           C
ATOM    477  CD1 TYR A  81     132.060 179.344 164.560  1.00174.56           C
ATOM    478  CD2 TYR A  81     132.809 178.256 162.578  1.00174.56           C
ATOM    479  CE1 TYR A  81     130.976 179.861 163.874  1.00174.56           C
ATOM    480  CE2 TYR A  81     131.727 178.767 161.884  1.00174.56           C
ATOM    481  CZ  TYR A  81     130.814 179.568 162.536  1.00174.56           C
ATOM    482  OH  TYR A  81     129.736 180.080 161.849  1.00174.56           O
ATOM    483  N   GLY A  82     136.574 178.300 167.173  1.00166.44           N
ATOM    484  CA  GLY A  82     137.497 177.525 167.987  1.00166.44           C
ATOM    485  C   GLY A  82     137.903 176.240 167.301  1.00166.44           C
ATOM    486  O   GLY A  82     138.412 176.244 166.174  1.00166.44           O
ATOM    487  N   GLY A  83     137.685 175.116 167.985  1.00178.73           N
ATOM    488  CA  GLY A  83     137.943 173.817 167.390  1.00178.73           C
ATOM    489  C   GLY A  83     137.039 173.477 166.227  1.00178.73           C
ATOM    490  O   GLY A  83     137.378 172.588 165.439  1.00178.73           O
ATOM    491  N   ASN A  84     135.906 174.161 166.104  1.00180.77           N
ATOM    492  CA  ASN A  84     135.005 174.004 164.973  1.00180.77           C
ATOM    493  C   ASN A  84     135.394 174.884 163.794  1.00180.77           C
ATOM    494  O   ASN A  84     134.670 174.909 162.793  1.00180.77           O
ATOM    495  CB  ASN A  84     133.569 174.315 165.403  1.00180.77           C
ATOM    496  CG  ASN A  84     133.056 173.350 166.451  1.00180.77           C
ATOM    497  OD1 ASN A  84     133.450 172.184 166.482  1.00180.77           O
ATOM    498  ND2 ASN A  84     132.179 173.833 167.322  1.00180.77           N
ATOM    499  N   ALA A  85     136.501 175.613 163.897  1.00165.64           N
ATOM    500  CA  ALA A  85     136.952 176.440 162.790  1.00165.64           C
ATOM    501  C   ALA A  85     137.375 175.563 161.614  1.00165.64           C
ATOM    502  O   ALA A  85     137.938 174.482 161.813  1.00165.64           O
ATOM    503  CB  ALA A  85     138.114 177.328 163.222  1.00165.64           C
ATOM    504  N   PRO A  86     137.111 175.995 160.382  1.00157.51           N
ATOM    505  CA  PRO A  86     137.460 175.172 159.219  1.00157.51           C
ATOM    506  C   PRO A  86     138.965 175.079 159.022  1.00157.51           C
ATOM    507  O   PRO A  86     139.717 175.989 159.377  1.00157.51           O
ATOM    508  CB  PRO A  86     136.786 175.907 158.055  1.00157.51           C
ATOM    509  CG  PRO A  86     136.698 177.323 158.514  1.00157.51           C
ATOM    510  CD  PRO A  86     136.469 177.261 159.995  1.00157.51           C
ATOM    511  N   LYS A  87     139.401 173.961 158.451  1.00156.18           N
ATOM    512  CA  LYS A  87     140.806 173.801 158.117  1.00156.18           C
ATOM    513  C   LYS A  87     141.170 174.717 156.950  1.00156.18           C
ATOM    514  O   LYS A  87     140.394 174.891 156.006  1.00156.18           O
ATOM    515  CB  LYS A  87     141.103 172.340 157.785  1.00156.18           C
ATOM    516  CG  LYS A  87     142.373 172.132 157.003  1.00156.18           C
ATOM    517  CD  LYS A  87     143.580 172.303 157.902  1.00156.18           C
ATOM    518  CE  LYS A  87     144.817 171.763 157.238  1.00156.18           C
ATOM    519  NZ  LYS A  87     144.852 172.184 155.811  1.00156.18           N
ATOM    520  N   ILE A  88     142.374 175.298 157.020  1.00155.80           N
ATOM    521  CA  ILE A  88     142.726 176.429 156.159  1.00155.80           C
ATOM    522  C   ILE A  88     142.697 176.038 154.687  1.00155.80           C
ATOM    523  O   ILE A  88     142.431 176.873 153.813  1.00155.80           O
ATOM    524  CB  ILE A  88     144.099 177.001 156.560  1.00155.80           C
ATOM    525  CG1 ILE A  88     144.384 178.292 155.791  1.00155.80           C
ATOM    526  CG2 ILE A  88     145.202 175.989 156.301  1.00155.80           C
ATOM    527  CD1 ILE A  88     145.372 179.206 156.476  1.00155.80           C
ATOM    528  N   SER A  89     142.981 174.770 154.386  1.00164.10           N
ATOM    529  CA  SER A  89     142.973 174.336 152.994  1.00164.10           C
ATOM    530  C   SER A  89     141.597 174.533 152.376  1.00164.10           C
ATOM    531  O   SER A  89     141.477 175.002 151.238  1.00164.10           O
ATOM    532  CB  SER A  89     143.401 172.874 152.901  1.00164.10           C
ATOM    533  OG  SER A  89     142.585 172.059 153.724  1.00164.10           O
ATOM    534  N   GLU A  90     140.547 174.194 153.124  1.00178.45           N
ATOM    535  CA  GLU A  90     139.188 174.409 152.644  1.00178.45           C
ATOM    536  C   GLU A  90     138.883 175.891 152.487  1.00178.45           C
ATOM    537  O   GLU A  90     138.165 176.282 151.563  1.00178.45           O
ATOM    538  CB  GLU A  90     138.195 173.747 153.596  1.00178.45           C
ATOM    539  CG  GLU A  90     138.172 172.234 153.479  1.00178.45           C
ATOM    540  CD  GLU A  90     139.316 171.580 154.221  1.00178.45           C
ATOM    541  OE1 GLU A  90     140.100 172.311 154.858  1.00178.45           O
ATOM    542  OE2 GLU A  90     139.437 170.339 154.159  1.00178.45           O
ATOM    543  N   VAL A  91     139.416 176.730 153.376  1.00159.33           N
ATOM    544  CA  VAL A  91     139.207 178.170 153.250  1.00159.33           C
ATOM    545  C   VAL A  91     139.810 178.675 151.946  1.00159.33           C
ATOM    546  O   VAL A  91     139.180 179.431 151.196  1.00159.33           O
ATOM    547  CB  VAL A  91     139.802 178.904 154.464  1.00159.33           C
ATOM    548  CG1 VAL A  91     139.618 180.405 154.315  1.00159.33           C
ATOM    549  CG2 VAL A  91     139.175 178.402 155.754  1.00159.33           C
ATOM    550  N   GLN A  92     141.040 178.254 151.656  1.00166.59           N
ATOM    551  CA  GLN A  92     141.710 178.688 150.437  1.00166.59           C
ATOM    552  C   GLN A  92     141.000 178.155 149.199  1.00166.59           C
ATOM    553  O   GLN A  92     140.863 178.865 148.193  1.00166.59           O
ATOM    554  CB  GLN A  92     143.167 178.236 150.478  1.00166.59           C
ATOM    555  CG  GLN A  92     143.963 178.926 151.574  1.00166.59           C
ATOM    556  CD  GLN A  92     145.279 178.240 151.867  1.00166.59           C
ATOM    557  OE1 GLN A  92     145.327 177.029 152.079  1.00166.59           O
ATOM    558  NE2 GLN A  92     146.360 179.012 151.877  1.00166.59           N
ATOM    559  N   ALA A  93     140.538 176.904 149.258  1.00164.60           N
ATOM    560  CA  ALA A  93     139.779 176.339 148.148  1.00164.60           C
ATOM    561  C   ALA A  93     138.487 177.108 147.918  1.00164.60           C
ATOM    562  O   ALA A  93     138.117 177.381 146.772  1.00164.60           O
ATOM    563  CB  ALA A  93     139.486 174.863 148.411  1.00164.60           C
ATOM    564  N   ASN A  94     137.787 177.467 148.994  1.00172.43           N
ATOM    565  CA  ASN A  94     136.570 178.255 148.855  1.00172.43           C
ATOM    566  C   ASN A  94     136.876 179.615 148.245  1.00172.43           C
ATOM    567  O   ASN A  94     136.145 180.088 147.370  1.00172.43           O
ATOM    568  CB  ASN A  94     135.893 178.411 150.218  1.00172.43           C
ATOM    569  CG  ASN A  94     134.513 179.039 150.123  1.00172.43           C
ATOM    570  OD1 ASN A  94     134.047 179.395 149.041  1.00172.43           O
ATOM    571  ND2 ASN A  94     133.850 179.177 151.266  1.00172.43           N
ATOM    572  N   PHE A  95     137.960 180.252 148.690  1.00161.32           N
ATOM    573  CA  PHE A  95     138.323 181.560 148.156  1.00161.32           C
ATOM    574  C   PHE A  95     138.588 181.480 146.659  1.00161.32           C
ATOM    575  O   PHE A  95     138.061 182.280 145.872  1.00161.32           O
ATOM    576  CB  PHE A  95     139.555 182.098 148.884  1.00161.32           C
ATOM    577  CG  PHE A  95     139.267 182.655 150.249  1.00161.32           C
ATOM    578  CD1 PHE A  95     138.122 182.294 150.941  1.00161.32           C
ATOM    579  CD2 PHE A  95     140.150 183.538 150.845  1.00161.32           C
ATOM    580  CE1 PHE A  95     137.863 182.804 152.197  1.00161.32           C
ATOM    581  CE2 PHE A  95     139.895 184.053 152.098  1.00161.32           C
ATOM    582  CZ  PHE A  95     138.752 183.683 152.777  1.00161.32           C
ATOM    583  N   ILE A  96     139.394 180.501 146.246  1.00167.64           N
ATOM    584  CA  ILE A  96     139.729 180.385 144.833  1.00167.64           C
ATOM    585  C   ILE A  96     138.503 179.985 144.020  1.00167.64           C
ATOM    586  O   ILE A  96     138.350 180.413 142.872  1.00167.64           O
ATOM    587  CB  ILE A  96     140.907 179.411 144.635  1.00167.64           C
ATOM    588  CG1 ILE A  96     141.505 179.580 143.238  1.00167.64           C
ATOM    589  CG2 ILE A  96     140.487 177.971 144.868  1.00167.64           C
ATOM    590  CD1 ILE A  96     142.036 180.971 142.973  1.00167.64           C
ATOM    591  N   SER A  97     137.597 179.192 144.599  1.00163.42           N
ATOM    592  CA  SER A  97     136.382 178.816 143.885  1.00163.42           C
ATOM    593  C   SER A  97     135.468 180.015 143.680  1.00163.42           C
ATOM    594  O   SER A  97     134.899 180.189 142.595  1.00163.42           O
ATOM    595  CB  SER A  97     135.652 177.709 144.642  1.00163.42           C
ATOM    596  OG  SER A  97     134.448 177.357 143.984  1.00163.42           O
ATOM    597  N   ARG A  98     135.304 180.847 144.712  1.00162.57           N
ATOM    598  CA  ARG A  98     134.514 182.062 144.552  1.00162.57           C
ATOM    599  C   ARG A  98     135.132 182.969 143.502  1.00162.57           C
ATOM    600  O   ARG A  98     134.422 183.553 142.677  1.00162.57           O
ATOM    601  CB  ARG A  98     134.384 182.816 145.876  1.00162.57           C
ATOM    602  CG  ARG A  98     133.882 182.008 147.050  1.00162.57           C
ATOM    603  CD  ARG A  98     133.967 182.828 148.325  1.00162.57           C
ATOM    604  NE  ARG A  98     132.704 183.484 148.644  1.00162.57           N
ATOM    605  CZ  ARG A  98     132.523 184.797 148.678  1.00162.57           C
ATOM    606  NH1 ARG A  98     133.498 185.638 148.376  1.00162.57           N
ATOM    607  NH2 ARG A  98     131.330 185.279 149.014  1.00162.57           N
ATOM    608  N   PHE A  99     136.459 183.107 143.523  1.00167.72           N
ATOM    609  CA  PHE A  99     137.106 183.962 142.537  1.00167.72           C
ATOM    610  C   PHE A  99     136.887 183.417 141.131  1.00167.72           C
ATOM    611  O   PHE A  99     136.596 184.171 140.197  1.00167.72           O
ATOM    612  CB  PHE A  99     138.598 184.101 142.847  1.00167.72           C
ATOM    613  CG  PHE A  99     139.324 185.041 141.924  1.00167.72           C
ATOM    614  CD1 PHE A  99     139.719 184.641 140.657  1.00167.72           C
ATOM    615  CD2 PHE A  99     139.593 186.339 142.323  1.00167.72           C
ATOM    616  CE1 PHE A  99     140.373 185.514 139.816  1.00167.72           C
ATOM    617  CE2 PHE A  99     140.250 187.214 141.486  1.00167.72           C
ATOM    618  CZ  PHE A  99     140.636 186.801 140.230  1.00167.72           C
ATOM    619  N   SER A 100     137.015 182.099 140.968  1.00162.15           N
ATOM    620  CA  SER A 100     136.816 181.487 139.659  1.00162.15           C
ATOM    621  C   SER A 100     135.391 181.691 139.164  1.00162.15           C
ATOM    622  O   SER A 100     135.176 182.059 138.003  1.00162.15           O
ATOM    623  CB  SER A 100     137.147 179.998 139.731  1.00162.15           C
ATOM    624  OG  SER A 100     136.235 179.322 140.580  1.00162.15           O
ATOM    625  N   SER A 101     134.405 181.466 140.032  1.00154.64           N
ATOM    626  CA  SER A 101     133.012 181.628 139.631  1.00154.64           C
ATOM    627  C   SER A 101     132.705 183.081 139.293  1.00154.64           C
ATOM    628  O   SER A 101     132.045 183.372 138.288  1.00154.64           O
ATOM    629  CB  SER A 101     132.090 181.123 140.739  1.00154.64           C
ATOM    630  OG  SER A 101     132.398 179.784 141.085  1.00154.64           O
ATOM    631  N   ALA A 102     133.185 184.011 140.121  1.00153.50           N
ATOM    632  CA  ALA A 102     132.944 185.425 139.870  1.00153.50           C
ATOM    633  C   ALA A 102     133.609 185.871 138.578  1.00153.50           C
ATOM    634  O   ALA A 102     133.050 186.679 137.827  1.00153.50           O
ATOM    635  CB  ALA A 102     133.445 186.259 141.048  1.00153.50           C
ATOM    636  N   PHE A 103     134.799 185.347 138.289  1.00168.21           N
ATOM    637  CA  PHE A 103     135.485 185.784 137.085  1.00168.21           C
ATOM    638  C   PHE A 103     134.844 185.156 135.854  1.00168.21           C
ATOM    639  O   PHE A 103     134.835 185.757 134.777  1.00168.21           O
ATOM    640  CB  PHE A 103     136.975 185.450 137.175  1.00168.21           C
ATOM    641  CG  PHE A 103     137.709 185.610 135.879  1.00168.21           C
ATOM    642  CD1 PHE A 103     137.724 184.612 134.922  1.00168.21           C
ATOM    643  CD2 PHE A 103     138.388 186.786 135.620  1.00168.21           C
ATOM    644  CE1 PHE A 103     138.395 184.799 133.734  1.00168.21           C
ATOM    645  CE2 PHE A 103     139.065 186.964 134.442  1.00168.21           C
ATOM    646  CZ  PHE A 103     139.061 185.965 133.497  1.00168.21           C
ATOM    647  N   SER A 104     134.300 183.944 135.992  1.00153.60           N
ATOM    648  CA  SER A 104     133.508 183.367 134.910  1.00153.60           C
ATOM    649  C   SER A 104     132.259 184.198 134.655  1.00153.60           C
ATOM    650  O   SER A 104     131.852 184.393 133.502  1.00153.60           O
ATOM    651  CB  SER A 104     133.132 181.925 135.246  1.00153.60           C
ATOM    652  OG  SER A 104     134.287 181.145 135.501  1.00153.60           O
ATOM    653  N   ALA A 105     131.637 184.695 135.725  1.00144.51           N
ATOM    654  CA  ALA A 105     130.518 185.615 135.566  1.00144.51           C
ATOM    655  C   ALA A 105     130.954 186.883 134.845  1.00144.51           C
ATOM    656  O   ALA A 105     130.230 187.402 133.992  1.00144.51           O
ATOM    657  CB  ALA A 105     129.916 185.949 136.930  1.00144.51           C
ATOM    658  N   LEU A 106     132.141 187.396 135.171  1.00151.31           N
ATOM    659  CA  LEU A 106     132.650 188.578 134.480  1.00151.31           C
ATOM    660  C   LEU A 106     132.950 188.275 133.014  1.00151.31           C
ATOM    661  O   LEU A 106     132.817 189.146 132.146  1.00151.31           O
ATOM    662  CB  LEU A 106     133.898 189.103 135.189  1.00151.31           C
ATOM    663  CG  LEU A 106     134.509 190.378 134.608  1.00151.31           C
ATOM    664  CD1 LEU A 106     133.512 191.525 134.684  1.00151.31           C
ATOM    665  CD2 LEU A 106     135.799 190.736 135.329  1.00151.31           C
ATOM    666  N   SER A 107     133.373 187.048 132.721  1.00164.21           N
ATOM    667  CA  SER A 107     133.561 186.642 131.333  1.00164.21           C
ATOM    668  C   SER A 107     132.234 186.631 130.588  1.00164.21           C
ATOM    669  O   SER A 107     132.143 187.103 129.448  1.00164.21           O
ATOM    670  CB  SER A 107     134.221 185.266 131.276  1.00164.21           C
ATOM    671  OG  SER A 107     134.492 184.890 129.938  1.00164.21           O
ATOM    672  N   GLU A 108     131.193 186.090 131.222  1.00167.58           N
ATOM    673  CA  GLU A 108     129.865 186.114 130.618  1.00167.58           C
ATOM    674  C   GLU A 108     129.340 187.540 130.524  1.00167.58           C
ATOM    675  O   GLU A 108     128.448 187.835 129.722  1.00167.58           O
ATOM    676  CB  GLU A 108     128.911 185.234 131.419  1.00167.58           C
ATOM    677  CG  GLU A 108     129.176 183.757 131.232  1.00167.58           C
ATOM    678  CD  GLU A 108     128.748 183.260 129.867  1.00167.58           C
ATOM    679  OE1 GLU A 108     128.030 183.996 129.158  1.00167.58           O
ATOM    680  OE2 GLU A 108     129.139 182.134 129.498  1.00167.58           O
ATOM    681  N   VAL A 109     129.865 188.427 131.364  1.00154.25           N
ATOM    682  CA  VAL A 109     129.608 189.853 131.212  1.00154.25           C
ATOM    683  C   VAL A 109     130.224 190.365 129.921  1.00154.25           C
ATOM    684  O   VAL A 109     129.543 190.952 129.072  1.00154.25           O
ATOM    685  CB  VAL A 109     130.168 190.615 132.427  1.00154.25           C
ATOM    686  CG1 VAL A 109     130.382 192.079 132.089  1.00154.25           C
ATOM    687  CG2 VAL A 109     129.272 190.440 133.631  1.00154.25           C
ATOM    688  N   LEU A 110     131.522 190.122 129.745  1.00182.55           N
ATOM    689  CA  LEU A 110     132.276 190.811 128.704  1.00182.55           C
ATOM    690  C   LEU A 110     131.964 190.254 127.322  1.00182.55           C
ATOM    691  O   LEU A 110     131.944 191.002 126.336  1.00182.55           O
ATOM    692  CB  LEU A 110     133.770 190.720 129.000  1.00182.55           C
ATOM    693  CG  LEU A 110     134.254 191.665 130.102  1.00182.55           C
ATOM    694  CD1 LEU A 110     135.738 191.482 130.354  1.00182.55           C
ATOM    695  CD2 LEU A 110     133.943 193.109 129.743  1.00182.55           C
ATOM    696  N   ASP A 111     131.715 188.948 127.224  1.00185.48           N
ATOM    697  CA  ASP A 111     131.417 188.365 125.921  1.00185.48           C
ATOM    698  C   ASP A 111     130.043 188.788 125.418  1.00185.48           C
ATOM    699  O   ASP A 111     129.747 188.639 124.227  1.00185.48           O
ATOM    700  CB  ASP A 111     131.518 186.840 125.992  1.00185.48           C
ATOM    701  CG  ASP A 111     130.502 186.227 126.940  1.00185.48           C
ATOM    702  OD1 ASP A 111     129.739 186.980 127.574  1.00185.48           O
ATOM    703  OD2 ASP A 111     130.469 184.985 127.056  1.00185.48           O
ATOM    704  N   ASN A 112     129.199 189.312 126.302  1.00168.55           N
ATOM    705  CA  ASN A 112     127.820 189.638 125.974  1.00168.55           C
ATOM    706  C   ASN A 112     127.593 191.127 125.746  1.00168.55           C
ATOM    707  O   ASN A 112     126.455 191.534 125.492  1.00168.55           O
ATOM    708  CB  ASN A 112     126.895 189.138 127.084  1.00168.55           C
ATOM    709  CG  ASN A 112     126.749 187.633 127.080  1.00168.55           C
ATOM    710  OD1 ASN A 112     126.423 187.033 126.058  1.00168.55           O
ATOM    711  ND2 ASN A 112     126.997 187.011 128.226  1.00168.55           N
ATOM    712  N   GLN A 113     128.638 191.943 125.824  1.00179.28           N
ATOM    713  CA  GLN A 113     128.465 193.378 125.678  1.00179.28           C
ATOM    714  C   GLN A 113     128.441 193.782 124.208  1.00179.28           C
ATOM    715  O   GLN A 113     128.622 192.962 123.303  1.00179.28           O
ATOM    716  CB  GLN A 113     129.576 194.136 126.402  1.00179.28           C
ATOM    717  CG  GLN A 113     129.641 193.866 127.890  1.00179.28           C
ATOM    718  CD  GLN A 113     130.550 194.836 128.612  1.00179.28           C
ATOM    719  OE1 GLN A 113     131.114 195.746 128.004  1.00179.28           O
ATOM    720  NE2 GLN A 113     130.696 194.651 129.919  1.00179.28           N
ATOM    721  N   LYS A 114     128.195 195.075 123.982  1.00209.22           N
ATOM    722  CA  LYS A 114     128.213 195.620 122.628  1.00209.22           C
ATOM    723  C   LYS A 114     129.581 195.427 121.988  1.00209.22           C
ATOM    724  O   LYS A 114     129.695 194.879 120.887  1.00209.22           O
ATOM    725  CB  LYS A 114     127.845 197.105 122.660  1.00209.22           C
ATOM    726  CG  LYS A 114     126.461 197.440 123.222  1.00209.22           C
ATOM    727  CD  LYS A 114     125.320 197.050 122.296  1.00209.22           C
ATOM    728  CE  LYS A 114     124.736 195.685 122.614  1.00209.22           C
ATOM    729  NZ  LYS A 114     123.557 195.410 121.753  1.00209.22           N
ATOM    730  N   GLU A 115     130.634 195.865 122.675  1.00207.39           N
ATOM    731  CA  GLU A 115     132.009 195.604 122.265  1.00207.39           C
ATOM    732  C   GLU A 115     132.459 194.368 123.035  1.00207.39           C
ATOM    733  O   GLU A 115     132.716 194.418 124.238  1.00207.39           O
ATOM    734  CB  GLU A 115     132.897 196.812 122.530  1.00207.39           C
ATOM    735  CG  GLU A 115     132.580 198.027 121.678  1.00207.39           C
ATOM    736  CD  GLU A 115     131.435 198.854 122.224  1.00207.39           C
ATOM    737  OE1 GLU A 115     130.916 198.520 123.313  1.00207.39           O
ATOM    738  OE2 GLU A 115     131.042 199.839 121.559  1.00207.39           O
ATOM    739  N   ARG A 116     132.537 193.245 122.329  1.00181.23           N
ATOM    740  CA  ARG A 116     132.775 191.966 122.981  1.00181.23           C
ATOM    741  C   ARG A 116     134.225 191.862 123.437  1.00181.23           C
ATOM    742  O   ARG A 116     135.152 191.918 122.624  1.00181.23           O
ATOM    743  CB  ARG A 116     132.432 190.828 122.021  1.00181.23           C
ATOM    744  CG  ARG A 116     130.951 190.509 121.943  1.00181.23           C
ATOM    745  CD  ARG A 116     130.244 191.462 120.993  1.00181.23           C
ATOM    746  NE  ARG A 116     130.689 191.286 119.617  1.00181.23           N
ATOM    747  CZ  ARG A 116     130.412 192.124 118.628  1.00181.23           C
ATOM    748  NH1 ARG A 116     129.702 193.222 118.831  1.00181.23           N
ATOM    749  NH2 ARG A 116     130.864 191.857 117.406  1.00181.23           N
ATOM    750  N   GLU A 117     134.416 191.704 124.743  1.00188.89           N
ATOM    751  CA  GLU A 117     135.740 191.580 125.340  1.00188.89           C
ATOM    752  C   GLU A 117     136.005 190.104 125.596  1.00188.89           C
ATOM    753  O   GLU A 117     135.238 189.447 126.308  1.00188.89           O
ATOM    754  CB  GLU A 117     135.841 192.385 126.635  1.00188.89           C
ATOM    755  CG  GLU A 117     136.193 193.850 126.434  1.00188.89           C
ATOM    756  CD  GLU A 117     136.826 194.471 127.662  1.00188.89           C
ATOM    757  OE1 GLU A 117     137.163 193.724 128.603  1.00188.89           O
ATOM    758  OE2 GLU A 117     136.987 195.709 127.692  1.00188.89           O
ATOM    759  N   LYS A 118     137.082 189.585 125.011  1.00183.02           N
ATOM    760  CA  LYS A 118     137.356 188.150 125.040  1.00183.02           C
ATOM    761  C   LYS A 118     138.152 187.829 126.297  1.00183.02           C
ATOM    762  O   LYS A 118     139.368 187.634 126.265  1.00183.02           O
ATOM    763  CB  LYS A 118     138.082 187.718 123.774  1.00183.02           C
ATOM    764  CG  LYS A 118     137.284 187.961 122.495  1.00183.02           C
ATOM    765  CD  LYS A 118     136.094 187.014 122.360  1.00183.02           C
ATOM    766  CE  LYS A 118     134.782 187.703 122.730  1.00183.02           C
ATOM    767  NZ  LYS A 118     133.598 186.827 122.519  1.00183.02           N
ATOM    768  N   LEU A 119     137.445 187.773 127.418  1.00187.74           N
ATOM    769  CA  LEU A 119     138.004 187.344 128.688  1.00187.74           C
ATOM    770  C   LEU A 119     137.644 185.886 128.932  1.00187.74           C
ATOM    771  O   LEU A 119     136.467 185.520 128.989  1.00187.74           O
ATOM    772  CB  LEU A 119     137.471 188.219 129.824  1.00187.74           C
ATOM    773  CG  LEU A 119     138.224 188.261 131.152  1.00187.74           C
ATOM    774  CD1 LEU A 119     139.565 188.958 131.022  1.00187.74           C
ATOM    775  CD2 LEU A 119     137.370 188.934 132.218  1.00187.74           C
ATOM    776  N   THR A 120     138.668 185.045 129.059  1.00176.28           N
ATOM    777  CA  THR A 120     138.461 183.608 129.148  1.00176.28           C
ATOM    778  C   THR A 120     139.201 183.042 130.350  1.00176.28           C
ATOM    779  O   THR A 120     140.326 183.446 130.659  1.00176.28           O
ATOM    780  CB  THR A 120     138.931 182.888 127.877  1.00176.28           C
ATOM    781  OG1 THR A 120     140.362 182.870 127.843  1.00176.28           O
ATOM    782  CG2 THR A 120     138.403 183.588 126.630  1.00176.28           C
ATOM    783  N   ILE A 121     138.551 182.089 131.019  1.00178.54           N
ATOM    784  CA  ILE A 121     139.146 181.338 132.118  1.00178.54           C
ATOM    785  C   ILE A 121     139.124 179.867 131.743  1.00178.54           C
ATOM    786  O   ILE A 121     138.151 179.384 131.154  1.00178.54           O
ATOM    787  CB  ILE A 121     138.419 181.554 133.457  1.00178.54           C
ATOM    788  CG1 ILE A 121     139.201 180.904 134.599  1.00178.54           C
ATOM    789  CG2 ILE A 121     136.978 181.061 133.399  1.00178.54           C
ATOM    790  CD1 ILE A 121     138.733 181.318 135.971  1.00178.54           C
ATOM    791  N   GLU A 122     140.210 179.164 132.038  1.00198.07           N
ATOM    792  CA  GLU A 122     140.278 177.733 131.795  1.00198.07           C
ATOM    793  C   GLU A 122     141.091 177.075 132.896  1.00198.07           C
ATOM    794  O   GLU A 122     141.759 177.744 133.686  1.00198.07           O
ATOM    795  CB  GLU A 122     140.881 177.410 130.413  1.00198.07           C
ATOM    796  CG  GLU A 122     142.320 177.895 130.187  1.00198.07           C
ATOM    797  CD  GLU A 122     142.450 179.398 129.948  1.00198.07           C
ATOM    798  OE1 GLU A 122     141.752 180.194 130.597  1.00198.07           O
ATOM    799  OE2 GLU A 122     143.290 179.783 129.112  1.00198.07           O
ATOM    800  N   GLN A 123     141.014 175.750 132.953  1.00218.04           N
ATOM    801  CA  GLN A 123     141.901 175.001 133.829  1.00218.04           C
ATOM    802  C   GLN A 123     143.298 174.994 133.230  1.00218.04           C
ATOM    803  O   GLN A 123     143.486 174.594 132.077  1.00218.04           O
ATOM    804  CB  GLN A 123     141.397 173.572 134.018  1.00218.04           C
ATOM    805  CG  GLN A 123     140.111 173.461 134.811  1.00218.04           C
ATOM    806  CD  GLN A 123     139.628 172.030 134.925  1.00218.04           C
ATOM    807  OE1 GLN A 123     140.349 171.091 134.587  1.00218.04           O
ATOM    808  NE2 GLN A 123     138.402 171.856 135.406  1.00218.04           N
ATOM    809  N   SER A 124     144.280 175.456 134.007  1.00221.91           N
ATOM    810  CA  SER A 124     145.643 175.510 133.493  1.00221.91           C
ATOM    811  C   SER A 124     146.171 174.121 133.164  1.00221.91           C
ATOM    812  O   SER A 124     146.941 173.962 132.210  1.00221.91           O
ATOM    813  CB  SER A 124     146.558 176.208 134.495  1.00221.91           C
ATOM    814  OG  SER A 124     147.860 176.357 133.965  1.00221.91           O
ATOM    815  N   VAL A 125     145.773 173.111 133.930  1.00244.66           N
ATOM    816  CA  VAL A 125     146.122 171.723 133.656  1.00244.66           C
ATOM    817  C   VAL A 125     144.830 170.966 133.391  1.00244.66           C
ATOM    818  O   VAL A 125     143.915 170.981 134.224  1.00244.66           O
ATOM    819  CB  VAL A 125     146.904 171.086 134.814  1.00244.66           C
ATOM    820  CG1 VAL A 125     147.347 169.679 134.444  1.00244.66           C
ATOM    821  CG2 VAL A 125     148.098 171.949 135.186  1.00244.66           C
ATOM    822  N   LYS A 126     144.752 170.317 132.232  1.00261.02           N
ATOM    823  CA  LYS A 126     143.572 169.532 131.895  1.00261.02           C
ATOM    824  C   LYS A 126     143.405 168.386 132.881  1.00261.02           C
ATOM    825  O   LYS A 126     144.360 167.665 133.186  1.00261.02           O
ATOM    826  CB  LYS A 126     143.683 168.995 130.470  1.00261.02           C
ATOM    827  CG  LYS A 126     143.519 170.053 129.394  1.00261.02           C
ATOM    828  CD  LYS A 126     143.447 169.420 128.014  1.00261.02           C
ATOM    829  CE  LYS A 126     143.206 170.463 126.936  1.00261.02           C
ATOM    830  NZ  LYS A 126     143.051 169.843 125.591  1.00261.02           N
ATOM    831  N   GLY A 127     142.186 168.223 133.386  1.00244.45           N
ATOM    832  CA  GLY A 127     141.916 167.234 134.403  1.00244.45           C
ATOM    833  C   GLY A 127     142.343 167.636 135.796  1.00244.45           C
ATOM    834  O   GLY A 127     142.159 166.850 136.734  1.00244.45           O
ATOM    835  N   GLN A 128     142.910 168.827 135.960  1.00239.77           N
ATOM    836  CA  GLN A 128     143.377 169.315 137.248  1.00239.77           C
ATOM    837  C   GLN A 128     142.700 170.642 137.555  1.00239.77           C
ATOM    838  O   GLN A 128     142.700 171.552 136.719  1.00239.77           O
ATOM    839  CB  GLN A 128     144.897 169.484 137.247  1.00239.77           C
ATOM    840  CG  GLN A 128     145.552 169.445 138.618  1.00239.77           C
ATOM    841  CD  GLN A 128     145.632 168.048 139.206  1.00239.77           C
ATOM    842  OE1 GLN A 128     144.700 167.251 139.093  1.00239.77           O
ATOM    843  NE2 GLN A 128     146.761 167.742 139.832  1.00239.77           N
ATOM    844  N   ALA A 129     142.126 170.749 138.756  1.00218.84           N
ATOM    845  CA  ALA A 129     141.455 171.985 139.141  1.00218.84           C
ATOM    846  C   ALA A 129     142.434 173.144 139.255  1.00218.84           C
ATOM    847  O   ALA A 129     142.133 174.257 138.810  1.00218.84           O
ATOM    848  CB  ALA A 129     140.706 171.789 140.458  1.00218.84           C
ATOM    849  N   LEU A 130     143.608 172.908 139.832  1.00185.60           N
ATOM    850  CA  LEU A 130     144.591 173.957 140.035  1.00185.60           C
ATOM    851  C   LEU A 130     145.838 173.676 139.214  1.00185.60           C
ATOM    852  O   LEU A 130     146.223 172.518 139.033  1.00185.60           O
ATOM    853  CB  LEU A 130     144.978 174.078 141.515  1.00185.60           C
ATOM    854  CG  LEU A 130     143.881 174.549 142.465  1.00185.60           C
ATOM    855  CD1 LEU A 130     144.365 174.476 143.901  1.00185.60           C
ATOM    856  CD2 LEU A 130     143.459 175.963 142.112  1.00185.60           C
ATOM    857  N   PRO A 131     146.492 174.723 138.707  1.00175.93           N
ATOM    858  CA  PRO A 131     146.108 176.138 138.782  1.00175.93           C
ATOM    859  C   PRO A 131     145.126 176.527 137.683  1.00175.93           C
ATOM    860  O   PRO A 131     144.720 175.693 136.881  1.00175.93           O
ATOM    861  CB  PRO A 131     147.453 176.853 138.644  1.00175.93           C
ATOM    862  CG  PRO A 131     148.234 175.962 137.724  1.00175.93           C
ATOM    863  CD  PRO A 131     147.805 174.551 138.061  1.00175.93           C
ATOM    864  N   LEU A 132     144.707 177.787 137.648  1.00172.74           N
ATOM    865  CA  LEU A 132     143.800 178.289 136.627  1.00172.74           C
ATOM    866  C   LEU A 132     144.551 179.189 135.658  1.00172.74           C
ATOM    867  O   LEU A 132     145.444 179.945 136.057  1.00172.74           O
ATOM    868  CB  LEU A 132     142.638 179.069 137.246  1.00172.74           C
ATOM    869  CG  LEU A 132     141.421 178.310 137.782  1.00172.74           C
ATOM    870  CD1 LEU A 132     140.693 177.574 136.664  1.00172.74           C
ATOM    871  CD2 LEU A 132     141.794 177.366 138.914  1.00172.74           C
ATOM    872  N   SER A 133     144.180 179.104 134.385  1.00196.09           N
ATOM    873  CA  SER A 133     144.702 179.974 133.345  1.00196.09           C
ATOM    874  C   SER A 133     143.662 181.040 133.036  1.00196.09           C
ATOM    875  O   SER A 133     142.457 180.761 133.048  1.00196.09           O
ATOM    876  CB  SER A 133     145.044 179.178 132.087  1.00196.09           C
ATOM    877  OG  SER A 133     145.484 180.040 131.052  1.00196.09           O
ATOM    878  N   VAL A 134     144.128 182.260 132.796  1.00211.58           N
ATOM    879  CA  VAL A 134     143.277 183.380 132.424  1.00211.58           C
ATOM    880  C   VAL A 134     143.888 184.079 131.218  1.00211.58           C
ATOM    881  O   VAL A 134     145.101 184.321 131.176  1.00211.58           O
ATOM    882  CB  VAL A 134     143.095 184.352 133.605  1.00211.58           C
ATOM    883  CG1 VAL A 134     144.437 184.815 134.129  1.00211.58           C
ATOM    884  CG2 VAL A 134     142.293 185.539 133.171  1.00211.58           C
ATOM    885  N   SER A 135     143.050 184.392 130.231  1.00217.79           N
ATOM    886  CA  SER A 135     143.507 185.071 129.028  1.00217.79           C
ATOM    887  C   SER A 135     142.560 186.213 128.693  1.00217.79           C
ATOM    888  O   SER A 135     141.348 186.123 128.906  1.00217.79           O
ATOM    889  CB  SER A 135     143.602 184.110 127.838  1.00217.79           C
ATOM    890  OG  SER A 135     142.313 183.750 127.377  1.00217.79           O
ATOM    891  N   TYR A 136     143.130 187.296 128.170  1.00222.79           N
ATOM    892  CA  TYR A 136     142.348 188.446 127.738  1.00222.79           C
ATOM    893  C   TYR A 136     142.880 188.963 126.413  1.00222.79           C
ATOM    894  O   TYR A 136     144.091 189.118 126.241  1.00222.79           O
ATOM    895  CB  TYR A 136     142.371 189.573 128.775  1.00222.79           C
ATOM    896  CG  TYR A 136     141.680 190.831 128.306  1.00222.79           C
ATOM    897  CD1 TYR A 136     140.296 190.925 128.297  1.00222.79           C
ATOM    898  CD2 TYR A 136     142.413 191.926 127.872  1.00222.79           C
ATOM    899  CE1 TYR A 136     139.662 192.071 127.868  1.00222.79           C
ATOM    900  CE2 TYR A 136     141.788 193.077 127.440  1.00222.79           C
ATOM    901  CZ  TYR A 136     140.413 193.145 127.442  1.00222.79           C
ATOM    902  OH  TYR A 136     139.787 194.293 127.013  1.00222.79           O
ATOM    903  N   VAL A 137     141.967 189.262 125.494  1.00237.78           N
ATOM    904  CA  VAL A 137     142.317 189.713 124.153  1.00237.78           C
ATOM    905  C   VAL A 137     141.955 191.184 124.019  1.00237.78           C
ATOM    906  O   VAL A 137     140.831 191.589 124.339  1.00237.78           O
ATOM    907  CB  VAL A 137     141.604 188.876 123.080  1.00237.78           C
ATOM    908  CG1 VAL A 137     142.202 189.157 121.710  1.00237.78           C
ATOM    909  CG2 VAL A 137     141.687 187.398 123.422  1.00237.78           C
ATOM    910  N   SER A 138     142.909 191.982 123.548  1.00222.72           N
ATOM    911  CA  SER A 138     142.709 193.397 123.281  1.00222.72           C
ATOM    912  C   SER A 138     143.379 193.746 121.959  1.00222.72           C
ATOM    913  O   SER A 138     143.895 192.879 121.249  1.00222.72           O
ATOM    914  CB  SER A 138     143.262 194.264 124.419  1.00222.72           C
ATOM    915  OG  SER A 138     142.801 195.599 124.312  1.00222.72           O
ATOM    916  N   THR A 139     143.361 195.034 121.622  1.00207.47           N
ATOM    917  CA  THR A 139     144.023 195.502 120.414  1.00207.47           C
ATOM    918  C   THR A 139     145.516 195.726 120.608  1.00207.47           C
ATOM    919  O   THR A 139     146.235 195.876 119.615  1.00207.47           O
ATOM    920  CB  THR A 139     143.375 196.798 119.926  1.00207.47           C
ATOM    921  OG1 THR A 139     143.387 197.766 120.983  1.00207.47           O
ATOM    922  CG2 THR A 139     141.940 196.543 119.496  1.00207.47           C
ATOM    923  N   THR A 140     145.993 195.760 121.850  1.00199.12           N
ATOM    924  CA  THR A 140     147.401 195.977 122.143  1.00199.12           C
ATOM    925  C   THR A 140     147.855 194.998 123.215  1.00199.12           C
ATOM    926  O   THR A 140     147.065 194.536 124.041  1.00199.12           O
ATOM    927  CB  THR A 140     147.676 197.415 122.608  1.00199.12           C
ATOM    928  OG1 THR A 140     146.900 197.697 123.778  1.00199.12           O
ATOM    929  CG2 THR A 140     147.329 198.415 121.515  1.00199.12           C
ATOM    930  N   ALA A 141     149.152 194.685 123.187  1.00197.86           N
ATOM    931  CA  ALA A 141     149.722 193.784 124.184  1.00197.86           C
ATOM    932  C   ALA A 141     149.694 194.412 125.571  1.00197.86           C
ATOM    933  O   ALA A 141     149.213 193.803 126.536  1.00197.86           O
ATOM    934  CB  ALA A 141     151.150 193.412 123.788  1.00197.86           C
ATOM    935  N   GLU A 142     150.204 195.640 125.688  1.00206.06           N
ATOM    936  CA  GLU A 142     150.192 196.325 126.975  1.00206.06           C
ATOM    937  C   GLU A 142     148.767 196.581 127.444  1.00206.06           C
ATOM    938  O   GLU A 142     148.468 196.444 128.635  1.00206.06           O
ATOM    939  CB  GLU A 142     150.984 197.630 126.886  1.00206.06           C
ATOM    940  CG  GLU A 142     150.519 198.585 125.796  1.00206.06           C
ATOM    941  CD  GLU A 142     149.445 199.542 126.276  1.00206.06           C
ATOM    942  OE1 GLU A 142     149.318 199.726 127.504  1.00206.06           O
ATOM    943  OE2 GLU A 142     148.724 200.103 125.425  1.00206.06           O
ATOM    944  N   GLY A 143     147.877 196.949 126.522  1.00192.51           N
ATOM    945  CA  GLY A 143     146.488 197.148 126.895  1.00192.51           C
ATOM    946  C   GLY A 143     145.842 195.873 127.395  1.00192.51           C
ATOM    947  O   GLY A 143     145.152 195.877 128.415  1.00192.51           O
ATOM    948  N   ALA A 144     146.075 194.761 126.697  1.00190.96           N
ATOM    949  CA  ALA A 144     145.526 193.487 127.143  1.00190.96           C
ATOM    950  C   ALA A 144     146.052 193.123 128.524  1.00190.96           C
ATOM    951  O   ALA A 144     145.287 192.704 129.399  1.00190.96           O
ATOM    952  CB  ALA A 144     145.857 192.387 126.135  1.00190.96           C
ATOM    953  N   GLN A 145     147.356 193.297 128.743  1.00191.77           N
ATOM    954  CA  GLN A 145     147.944 192.917 130.023  1.00191.77           C
ATOM    955  C   GLN A 145     147.410 193.786 131.156  1.00191.77           C
ATOM    956  O   GLN A 145     147.059 193.281 132.231  1.00191.77           O
ATOM    957  CB  GLN A 145     149.467 192.998 129.932  1.00191.77           C
ATOM    958  CG  GLN A 145     150.199 192.422 131.127  1.00191.77           C
ATOM    959  CD  GLN A 145     151.695 192.635 131.044  1.00191.77           C
ATOM    960  OE1 GLN A 145     152.162 193.625 130.482  1.00191.77           O
ATOM    961  NE2 GLN A 145     152.458 191.699 131.595  1.00191.77           N
ATOM    962  N   ARG A 146     147.328 195.100 130.932  1.00187.66           N
ATOM    963  CA  ARG A 146     146.851 195.992 131.982  1.00187.66           C
ATOM    964  C   ARG A 146     145.374 195.754 132.274  1.00187.66           C
ATOM    965  O   ARG A 146     144.952 195.779 133.434  1.00187.66           O
ATOM    966  CB  ARG A 146     147.108 197.452 131.604  1.00187.66           C
ATOM    967  CG  ARG A 146     146.321 197.936 130.409  1.00187.66           C
ATOM    968  CD  ARG A 146     146.577 199.392 130.105  1.00187.66           C
ATOM    969  NE  ARG A 146     145.871 199.796 128.896  1.00187.66           N
ATOM    970  CZ  ARG A 146     144.616 200.225 128.872  1.00187.66           C
ATOM    971  NH1 ARG A 146     143.897 200.321 129.978  1.00187.66           N
ATOM    972  NH2 ARG A 146     144.068 200.561 127.708  1.00187.66           N
ATOM    973  N   ARG A 147     144.569 195.509 131.235  1.00162.52           N
ATOM    974  CA  ARG A 147     143.163 195.199 131.462  1.00162.52           C
ATOM    975  C   ARG A 147     143.007 193.883 132.204  1.00162.52           C
ATOM    976  O   ARG A 147     142.133 193.750 133.063  1.00162.52           O
ATOM    977  CB  ARG A 147     142.404 195.164 130.136  1.00162.52           C
ATOM    978  CG  ARG A 147     142.343 196.502 129.423  1.00162.52           C
ATOM    979  CD  ARG A 147     141.535 197.512 130.216  1.00162.52           C
ATOM    980  NE  ARG A 147     140.136 197.116 130.316  1.00162.52           N
ATOM    981  CZ  ARG A 147     139.277 197.610 131.197  1.00162.52           C
ATOM    982  NH1 ARG A 147     139.648 198.504 132.098  1.00162.52           N
ATOM    983  NH2 ARG A 147     138.012 197.199 131.170  1.00162.52           N
ATOM    984  N   LEU A 148     143.850 192.897 131.891  1.00165.38           N
ATOM    985  CA  LEU A 148     143.809 191.633 132.614  1.00165.38           C
ATOM    986  C   LEU A 148     144.123 191.840 134.088  1.00165.38           C
ATOM    987  O   LEU A 148     143.444 191.292 134.966  1.00165.38           O
ATOM    988  CB  LEU A 148     144.794 190.649 131.989  1.00165.38           C
ATOM    989  CG  LEU A 148     144.639 189.209 132.461  1.00165.38           C
ATOM    990  CD1 LEU A 148     143.249 188.730 132.120  1.00165.38           C
ATOM    991  CD2 LEU A 148     145.691 188.317 131.825  1.00165.38           C
ATOM    992  N   ALA A 149     145.157 192.633 134.375  1.00174.97           N
ATOM    993  CA  ALA A 149     145.497 192.929 135.762  1.00174.97           C
ATOM    994  C   ALA A 149     144.354 193.651 136.459  1.00174.97           C
ATOM    995  O   ALA A 149     144.010 193.332 137.604  1.00174.97           O
ATOM    996  CB  ALA A 149     146.778 193.760 135.822  1.00174.97           C
ATOM    997  N   GLU A 150     143.744 194.621 135.776  1.00182.48           N
ATOM    998  CA  GLU A 150     142.608 195.333 136.347  1.00182.48           C
ATOM    999  C   GLU A 150     141.464 194.379 136.653  1.00182.48           C
ATOM   1000  O   GLU A 150     140.858 194.445 137.727  1.00182.48           O
ATOM   1001  CB  GLU A 150     142.142 196.426 135.387  1.00182.48           C
ATOM   1002  CG  GLU A 150     143.132 197.559 135.195  1.00182.48           C
ATOM   1003  CD  GLU A 150     142.630 198.601 134.217  1.00182.48           C
ATOM   1004  OE1 GLU A 150     141.569 198.372 133.597  1.00182.48           O
ATOM   1005  OE2 GLU A 150     143.295 199.647 134.064  1.00182.48           O
ATOM   1006  N   TYR A 151     141.166 193.473 135.724  1.00161.10           N
ATOM   1007  CA  TYR A 151     140.036 192.572 135.900  1.00161.10           C
ATOM   1008  C   TYR A 151     140.276 191.617 137.059  1.00161.10           C
ATOM   1009  O   TYR A 151     139.386 191.403 137.893  1.00161.10           O
ATOM   1010  CB  TYR A 151     139.790 191.796 134.607  1.00161.10           C
ATOM   1011  CG  TYR A 151     139.112 192.620 133.540  1.00161.10           C
ATOM   1012  CD1 TYR A 151     138.037 193.441 133.847  1.00161.10           C
ATOM   1013  CD2 TYR A 151     139.552 192.580 132.224  1.00161.10           C
ATOM   1014  CE1 TYR A 151     137.423 194.202 132.874  1.00161.10           C
ATOM   1015  CE2 TYR A 151     138.945 193.337 131.245  1.00161.10           C
ATOM   1016  CZ  TYR A 151     137.880 194.143 131.575  1.00161.10           C
ATOM   1017  OH  TYR A 151     137.268 194.900 130.605  1.00161.10           O
ATOM   1018  N   ILE A 152     141.479 191.043 137.136  1.00157.93           N
ATOM   1019  CA  ILE A 152     141.774 190.096 138.206  1.00157.93           C
ATOM   1020  C   ILE A 152     141.771 190.797 139.560  1.00157.93           C
ATOM   1021  O   ILE A 152     141.202 190.289 140.536  1.00157.93           O
ATOM   1022  CB  ILE A 152     143.102 189.362 137.937  1.00157.93           C
ATOM   1023  CG1 ILE A 152     143.363 188.329 139.027  1.00157.93           C
ATOM   1024  CG2 ILE A 152     144.266 190.313 137.843  1.00157.93           C
ATOM   1025  CD1 ILE A 152     144.496 187.403 138.716  1.00157.93           C
ATOM   1026  N   GLN A 153     142.391 191.980 139.643  1.00167.26           N
ATOM   1027  CA  GLN A 153     142.423 192.683 140.920  1.00167.26           C
ATOM   1028  C   GLN A 153     141.024 193.115 141.331  1.00167.26           C
ATOM   1029  O   GLN A 153     140.673 193.059 142.515  1.00167.26           O
ATOM   1030  CB  GLN A 153     143.375 193.879 140.846  1.00167.26           C
ATOM   1031  CG  GLN A 153     142.897 195.027 139.980  1.00167.26           C
ATOM   1032  CD  GLN A 153     143.931 196.120 139.837  1.00167.26           C
ATOM   1033  OE1 GLN A 153     145.003 196.057 140.437  1.00167.26           O
ATOM   1034  NE2 GLN A 153     143.617 197.132 139.036  1.00167.26           N
ATOM   1035  N   GLN A 154     140.194 193.506 140.361  1.00152.89           N
ATOM   1036  CA  GLN A 154     138.811 193.837 140.665  1.00152.89           C
ATOM   1037  C   GLN A 154     138.089 192.633 141.249  1.00152.89           C
ATOM   1038  O   GLN A 154     137.586 192.692 142.377  1.00152.89           O
ATOM   1039  CB  GLN A 154     138.113 194.338 139.401  1.00152.89           C
ATOM   1040  CG  GLN A 154     136.632 194.615 139.564  1.00152.89           C
ATOM   1041  CD  GLN A 154     135.946 194.878 138.238  1.00152.89           C
ATOM   1042  OE1 GLN A 154     136.570 195.351 137.288  1.00152.89           O
ATOM   1043  NE2 GLN A 154     134.656 194.574 138.167  1.00152.89           N
ATOM   1044  N   VAL A 155     138.115 191.504 140.534  1.00154.56           N
ATOM   1045  CA  VAL A 155     137.397 190.321 140.998  1.00154.56           C
ATOM   1046  C   VAL A 155     137.864 189.935 142.393  1.00154.56           C
ATOM   1047  O   VAL A 155     137.053 189.582 143.260  1.00154.56           O
ATOM   1048  CB  VAL A 155     137.566 189.160 140.000  1.00154.56           C
ATOM   1049  CG1 VAL A 155     136.952 187.888 140.559  1.00154.56           C
ATOM   1050  CG2 VAL A 155     136.939 189.512 138.667  1.00154.56           C
ATOM   1051  N   ASP A 156     139.173 190.023 142.641  1.00157.62           N
ATOM   1052  CA  ASP A 156     139.684 189.825 143.992  1.00157.62           C
ATOM   1053  C   ASP A 156     139.028 190.792 144.968  1.00157.62           C
ATOM   1054  O   ASP A 156     138.671 190.413 146.088  1.00157.62           O
ATOM   1055  CB  ASP A 156     141.204 189.992 144.007  1.00157.62           C
ATOM   1056  CG  ASP A 156     141.806 189.748 145.379  1.00157.62           C
ATOM   1057  OD1 ASP A 156     141.758 188.599 145.864  1.00157.62           O
ATOM   1058  OD2 ASP A 156     142.329 190.712 145.977  1.00157.62           O
ATOM   1059  N   GLU A 157     138.853 192.049 144.553  1.00148.35           N
ATOM   1060  CA  GLU A 157     138.258 193.040 145.445  1.00148.35           C
ATOM   1061  C   GLU A 157     136.824 192.676 145.815  1.00148.35           C
ATOM   1062  O   GLU A 157     136.461 192.698 146.998  1.00148.35           O
ATOM   1063  CB  GLU A 157     138.296 194.424 144.800  1.00148.35           C
ATOM   1064  CG  GLU A 157     139.665 195.071 144.767  1.00148.35           C
ATOM   1065  CD  GLU A 157     139.652 196.401 144.045  1.00148.35           C
ATOM   1066  OE1 GLU A 157     138.564 197.005 143.940  1.00148.35           O
ATOM   1067  OE2 GLU A 157     140.724 196.841 143.579  1.00148.35           O
ATOM   1068  N   GLU A 158     135.990 192.349 144.823  1.00150.44           N
ATOM   1069  CA  GLU A 158     134.603 192.013 145.152  1.00150.44           C
ATOM   1070  C   GLU A 158     134.522 190.732 145.975  1.00150.44           C
ATOM   1071  O   GLU A 158     133.715 190.637 146.906  1.00150.44           O
ATOM   1072  CB  GLU A 158     133.690 191.906 143.922  1.00150.44           C
ATOM   1073  CG  GLU A 158     133.338 193.227 143.233  1.00150.44           C
ATOM   1074  CD  GLU A 158     134.321 193.654 142.183  1.00150.44           C
ATOM   1075  OE1 GLU A 158     135.232 192.873 141.902  1.00150.44           O
ATOM   1076  OE2 GLU A 158     134.184 194.775 141.651  1.00150.44           O
ATOM   1077  N   VAL A 159     135.350 189.734 145.660  1.00154.88           N
ATOM   1078  CA  VAL A 159     135.309 188.503 146.442  1.00154.88           C
ATOM   1079  C   VAL A 159     135.725 188.773 147.884  1.00154.88           C
ATOM   1080  O   VAL A 159     135.105 188.266 148.827  1.00154.88           O
ATOM   1081  CB  VAL A 159     136.174 187.417 145.781  1.00154.88           C
ATOM   1082  CG1 VAL A 159     136.177 186.162 146.631  1.00154.88           C
ATOM   1083  CG2 VAL A 159     135.634 187.091 144.402  1.00154.88           C
ATOM   1084  N   ALA A 160     136.766 189.587 148.081  1.00143.60           N
ATOM   1085  CA  ALA A 160     137.210 189.909 149.433  1.00143.60           C
ATOM   1086  C   ALA A 160     136.152 190.701 150.191  1.00143.60           C
ATOM   1087  O   ALA A 160     135.965 190.505 151.396  1.00143.60           O
ATOM   1088  CB  ALA A 160     138.526 190.683 149.380  1.00143.60           C
ATOM   1089  N   LYS A 161     135.458 191.610 149.504  1.00136.78           N
ATOM   1090  CA  LYS A 161     134.358 192.327 150.141  1.00136.78           C
ATOM   1091  C   LYS A 161     133.244 191.369 150.543  1.00136.78           C
ATOM   1092  O   LYS A 161     132.638 191.517 151.613  1.00136.78           O
ATOM   1093  CB  LYS A 161     133.830 193.407 149.199  1.00136.78           C
ATOM   1094  CG  LYS A 161     134.754 194.604 149.072  1.00136.78           C
ATOM   1095  CD  LYS A 161     134.392 195.455 147.869  1.00136.78           C
ATOM   1096  CE  LYS A 161     135.425 196.545 147.640  1.00136.78           C
ATOM   1097  NZ  LYS A 161     135.329 197.116 146.269  1.00136.78           N
ATOM   1098  N   GLU A 162     132.968 190.376 149.696  1.00160.01           N
ATOM   1099  CA  GLU A 162     131.972 189.363 150.022  1.00160.01           C
ATOM   1100  C   GLU A 162     132.365 188.599 151.280  1.00160.01           C
ATOM   1101  O   GLU A 162     131.535 188.357 152.164  1.00160.01           O
ATOM   1102  CB  GLU A 162     131.817 188.406 148.844  1.00160.01           C
ATOM   1103  CG  GLU A 162     131.170 189.007 147.614  1.00160.01           C
ATOM   1104  CD  GLU A 162     131.084 188.015 146.474  1.00160.01           C
ATOM   1105  OE1 GLU A 162     131.663 186.916 146.600  1.00160.01           O
ATOM   1106  OE2 GLU A 162     130.447 188.336 145.449  1.00160.01           O
ATOM   1107  N   LEU A 163     133.638 188.214 151.378  1.00151.29           N
ATOM   1108  CA  LEU A 163     134.096 187.513 152.576  1.00151.29           C
ATOM   1109  C   LEU A 163     134.063 188.414 153.800  1.00151.29           C
ATOM   1110  O   LEU A 163     133.822 187.941 154.914  1.00151.29           O
ATOM   1111  CB  LEU A 163     135.500 186.958 152.379  1.00151.29           C
ATOM   1112  CG  LEU A 163     135.826 186.323 151.039  1.00151.29           C
ATOM   1113  CD1 LEU A 163     137.315 186.220 150.920  1.00151.29           C
ATOM   1114  CD2 LEU A 163     135.193 184.950 150.978  1.00151.29           C
ATOM   1115  N   GLU A 164     134.343 189.705 153.627  1.00143.85           N
ATOM   1116  CA  GLU A 164     134.247 190.629 154.751  1.00143.85           C
ATOM   1117  C   GLU A 164     132.814 190.702 155.258  1.00143.85           C
ATOM   1118  O   GLU A 164     132.562 190.675 156.470  1.00143.85           O
ATOM   1119  CB  GLU A 164     134.755 192.010 154.343  1.00143.85           C
ATOM   1120  CG  GLU A 164     134.809 193.005 155.485  1.00143.85           C
ATOM   1121  CD  GLU A 164     135.253 194.382 155.037  1.00143.85           C
ATOM   1122  OE1 GLU A 164     136.019 194.470 154.056  1.00143.85           O
ATOM   1123  OE2 GLU A 164     134.839 195.376 155.668  1.00143.85           O
ATOM   1124  N   VAL A 165     131.859 190.765 154.331  1.00148.74           N
ATOM   1125  CA  VAL A 165     130.447 190.712 154.697  1.00148.74           C
ATOM   1126  C   VAL A 165     130.150 189.425 155.455  1.00148.74           C
ATOM   1127  O   VAL A 165     129.483 189.430 156.500  1.00148.74           O
ATOM   1128  CB  VAL A 165     129.573 190.833 153.436  1.00148.74           C
ATOM   1129  CG1 VAL A 165     128.118 190.520 153.755  1.00148.74           C
ATOM   1130  CG2 VAL A 165     129.725 192.211 152.811  1.00148.74           C
ATOM   1131  N   ASP A 166     130.650 188.303 154.936  1.00158.31           N
ATOM   1132  CA  ASP A 166     130.381 187.004 155.543  1.00158.31           C
ATOM   1133  C   ASP A 166     130.916 186.946 156.967  1.00158.31           C
ATOM   1134  O   ASP A 166     130.210 186.536 157.895  1.00158.31           O
ATOM   1135  CB  ASP A 166     131.009 185.902 154.690  1.00158.31           C
ATOM   1136  CG  ASP A 166     130.322 185.739 153.350  1.00158.31           C
ATOM   1137  OD1 ASP A 166     129.110 186.023 153.265  1.00158.31           O
ATOM   1138  OD2 ASP A 166     130.999 185.340 152.379  1.00158.31           O
ATOM   1139  N   LEU A 167     132.165 187.375 157.157  1.00142.11           N
ATOM   1140  CA  LEU A 167     132.782 187.305 158.474  1.00142.11           C
ATOM   1141  C   LEU A 167     132.090 188.244 159.446  1.00142.11           C
ATOM   1142  O   LEU A 167     131.933 187.915 160.625  1.00142.11           O
ATOM   1143  CB  LEU A 167     134.279 187.615 158.381  1.00142.11           C
ATOM   1144  CG  LEU A 167     134.784 188.982 157.904  1.00142.11           C
ATOM   1145  CD1 LEU A 167     134.858 190.010 159.030  1.00142.11           C
ATOM   1146  CD2 LEU A 167     136.137 188.837 157.239  1.00142.11           C
ATOM   1147  N   LYS A 168     131.662 189.416 158.972  1.00136.73           N
ATOM   1148  CA  LYS A 168     130.932 190.330 159.842  1.00136.73           C
ATOM   1149  C   LYS A 168     129.616 189.716 160.294  1.00136.73           C
ATOM   1150  O   LYS A 168     129.249 189.803 161.475  1.00136.73           O
ATOM   1151  CB  LYS A 168     130.693 191.650 159.114  1.00136.73           C
ATOM   1152  CG  LYS A 168     131.915 192.536 159.072  1.00136.73           C
ATOM   1153  CD  LYS A 168     131.655 193.806 158.291  1.00136.73           C
ATOM   1154  CE  LYS A 168     132.914 194.647 158.212  1.00136.73           C
ATOM   1155  NZ  LYS A 168     132.779 195.758 157.238  1.00136.73           N
ATOM   1156  N   ASP A 169     128.897 189.078 159.370  1.00150.99           N
ATOM   1157  CA  ASP A 169     127.637 188.444 159.737  1.00150.99           C
ATOM   1158  C   ASP A 169     127.865 187.305 160.724  1.00150.99           C
ATOM   1159  O   ASP A 169     127.109 187.149 161.693  1.00150.99           O
ATOM   1160  CB  ASP A 169     126.923 187.937 158.485  1.00150.99           C
ATOM   1161  CG  ASP A 169     125.510 187.455 158.769  1.00150.99           C
ATOM   1162  OD1 ASP A 169     125.081 187.480 159.943  1.00150.99           O
ATOM   1163  OD2 ASP A 169     124.831 187.044 157.808  1.00150.99           O
ATOM   1164  N   ASN A 170     128.890 186.488 160.483  1.00143.89           N
ATOM   1165  CA  ASN A 170     129.178 185.396 161.404  1.00143.89           C
ATOM   1166  C   ASN A 170     129.577 185.927 162.773  1.00143.89           C
ATOM   1167  O   ASN A 170     129.190 185.361 163.801  1.00143.89           O
ATOM   1168  CB  ASN A 170     130.257 184.481 160.827  1.00143.89           C
ATOM   1169  CG  ASN A 170     129.799 183.774 159.568  1.00143.89           C
ATOM   1170  OD1 ASN A 170     130.338 183.991 158.485  1.00143.89           O
ATOM   1171  ND2 ASN A 170     128.781 182.934 159.702  1.00143.89           N
ATOM   1172  N   ILE A 171     130.330 187.028 162.808  1.00140.89           N
ATOM   1173  CA  ILE A 171     130.684 187.658 164.076  1.00140.89           C
ATOM   1174  C   ILE A 171     129.429 188.095 164.817  1.00140.89           C
ATOM   1175  O   ILE A 171     129.287 187.862 166.021  1.00140.89           O
ATOM   1176  CB  ILE A 171     131.638 188.843 163.839  1.00140.89           C
ATOM   1177  CG1 ILE A 171     133.064 188.346 163.598  1.00140.89           C
ATOM   1178  CG2 ILE A 171     131.597 189.813 165.011  1.00140.89           C
ATOM   1179  CD1 ILE A 171     133.986 189.402 163.028  1.00140.89           C
ATOM   1180  N   THR A 172     128.496 188.729 164.105  1.00143.23           N
ATOM   1181  CA  THR A 172     127.272 189.197 164.749  1.00143.23           C
ATOM   1182  C   THR A 172     126.456 188.034 165.305  1.00143.23           C
ATOM   1183  O   THR A 172     126.019 188.061 166.464  1.00143.23           O
ATOM   1184  CB  THR A 172     126.440 190.014 163.760  1.00143.23           C
ATOM   1185  OG1 THR A 172     127.194 191.152 163.325  1.00143.23           O
ATOM   1186  CG2 THR A 172     125.148 190.484 164.410  1.00143.23           C
ATOM   1187  N   LEU A 173     126.244 186.996 164.491  1.00155.90           N
ATOM   1188  CA  LEU A 173     125.417 185.877 164.937  1.00155.90           C
ATOM   1189  C   LEU A 173     126.082 185.135 166.090  1.00155.90           C
ATOM   1190  O   LEU A 173     125.414 184.711 167.041  1.00155.90           O
ATOM   1191  CB  LEU A 173     125.118 184.931 163.769  1.00155.90           C
ATOM   1192  CG  LEU A 173     126.234 184.201 163.015  1.00155.90           C
ATOM   1193  CD1 LEU A 173     126.626 182.892 163.692  1.00155.90           C
ATOM   1194  CD2 LEU A 173     125.828 183.950 161.571  1.00155.90           C
ATOM   1195  N   GLN A 174     127.406 184.978 166.028  1.00156.53           N
ATOM   1196  CA  GLN A 174     128.118 184.315 167.111  1.00156.53           C
ATOM   1197  C   GLN A 174     128.076 185.153 168.379  1.00156.53           C
ATOM   1198  O   GLN A 174     127.971 184.610 169.482  1.00156.53           O
ATOM   1199  CB  GLN A 174     129.560 184.035 166.691  1.00156.53           C
ATOM   1200  CG  GLN A 174     130.255 182.971 167.524  1.00156.53           C
ATOM   1201  CD  GLN A 174     129.749 181.567 167.231  1.00156.53           C
ATOM   1202  OE1 GLN A 174     128.894 181.367 166.368  1.00156.53           O
ATOM   1203  NE2 GLN A 174     130.277 180.587 167.954  1.00156.53           N
ATOM   1204  N   THR A 175     128.156 186.478 168.245  1.00163.34           N
ATOM   1205  CA  THR A 175     128.023 187.351 169.404  1.00163.34           C
ATOM   1206  C   THR A 175     126.662 187.170 170.057  1.00163.34           C
ATOM   1207  O   THR A 175     126.556 187.071 171.285  1.00163.34           O
ATOM   1208  CB  THR A 175     128.226 188.808 168.986  1.00163.34           C
ATOM   1209  OG1 THR A 175     129.458 188.936 168.265  1.00163.34           O
ATOM   1210  CG2 THR A 175     128.256 189.716 170.206  1.00163.34           C
ATOM   1211  N   LYS A 176     125.607 187.113 169.244  1.00172.59           N
ATOM   1212  CA  LYS A 176     124.268 186.911 169.790  1.00172.59           C
ATOM   1213  C   LYS A 176     124.161 185.559 170.486  1.00172.59           C
ATOM   1214  O   LYS A 176     123.581 185.449 171.575  1.00172.59           O
ATOM   1215  CB  LYS A 176     123.224 187.036 168.679  1.00172.59           C
ATOM   1216  CG  LYS A 176     123.248 188.375 167.957  1.00172.59           C
ATOM   1217  CD  LYS A 176     123.516 189.525 168.918  1.00172.59           C
ATOM   1218  CE  LYS A 176     123.664 190.842 168.178  1.00172.59           C
ATOM   1219  NZ  LYS A 176     125.078 191.088 167.780  1.00172.59           N
ATOM   1220  N   THR A 177     124.722 184.516 169.870  1.00183.01           N
ATOM   1221  CA  THR A 177     124.674 183.186 170.469  1.00183.01           C
ATOM   1222  C   THR A 177     125.413 183.151 171.801  1.00183.01           C
ATOM   1223  O   THR A 177     124.916 182.590 172.784  1.00183.01           O
ATOM   1224  CB  THR A 177     125.263 182.158 169.505  1.00183.01           C
ATOM   1225  OG1 THR A 177     124.543 182.195 168.266  1.00183.01           O
ATOM   1226  CG2 THR A 177     125.171 180.760 170.096  1.00183.01           C
ATOM   1227  N   LEU A 178     126.603 183.750 171.854  1.00191.43           N
ATOM   1228  CA  LEU A 178     127.361 183.773 173.098  1.00191.43           C
ATOM   1229  C   LEU A 178     126.658 184.595 174.169  1.00191.43           C
ATOM   1230  O   LEU A 178     126.677 184.219 175.345  1.00191.43           O
ATOM   1231  CB  LEU A 178     128.771 184.307 172.847  1.00191.43           C
ATOM   1232  CG  LEU A 178     129.851 183.302 172.431  1.00191.43           C
ATOM   1233  CD1 LEU A 178     130.043 182.279 173.526  1.00191.43           C
ATOM   1234  CD2 LEU A 178     129.534 182.598 171.125  1.00191.43           C
ATOM   1235  N   GLN A 179     126.026 185.706 173.788  1.00205.16           N
ATOM   1236  CA  GLN A 179     125.297 186.514 174.758  1.00205.16           C
ATOM   1237  C   GLN A 179     124.118 185.742 175.340  1.00205.16           C
ATOM   1238  O   GLN A 179     123.889 185.755 176.558  1.00205.16           O
ATOM   1239  CB  GLN A 179     124.826 187.806 174.094  1.00205.16           C
ATOM   1240  CG  GLN A 179     125.927 188.835 173.915  1.00205.16           C
ATOM   1241  CD  GLN A 179     125.499 189.996 173.042  1.00205.16           C
ATOM   1242  OE1 GLN A 179     124.685 189.836 172.133  1.00205.16           O
ATOM   1243  NE2 GLN A 179     126.053 191.172 173.309  1.00205.16           N
ATOM   1244  N   GLU A 180     123.364 185.050 174.482  1.00236.61           N
ATOM   1245  CA  GLU A 180     122.228 184.276 174.971  1.00236.61           C
ATOM   1246  C   GLU A 180     122.693 183.106 175.831  1.00236.61           C
ATOM   1247  O   GLU A 180     122.046 182.762 176.829  1.00236.61           O
ATOM   1248  CB  GLU A 180     121.370 183.806 173.792  1.00236.61           C
ATOM   1249  CG  GLU A 180     121.891 182.583 173.058  1.00236.61           C
ATOM   1250  CD  GLU A 180     121.109 182.271 171.800  1.00236.61           C
ATOM   1251  OE1 GLU A 180     119.899 182.574 171.756  1.00236.61           O
ATOM   1252  OE2 GLU A 180     121.710 181.725 170.850  1.00236.61           O
ATOM   1253  N   SER A 181     123.833 182.502 175.481  1.00237.82           N
ATOM   1254  CA  SER A 181     124.384 181.435 176.308  1.00237.82           C
ATOM   1255  C   SER A 181     124.812 181.964 177.670  1.00237.82           C
ATOM   1256  O   SER A 181     124.609 181.302 178.694  1.00237.82           O
ATOM   1257  CB  SER A 181     125.561 180.773 175.595  1.00237.82           C
ATOM   1258  OG  SER A 181     126.139 179.767 176.407  1.00237.82           O
ATOM   1259  N   LEU A 182     125.414 183.155 177.699  1.00258.14           N
ATOM   1260  CA  LEU A 182     125.788 183.769 178.968  1.00258.14           C
ATOM   1261  C   LEU A 182     124.561 184.032 179.827  1.00258.14           C
ATOM   1262  O   LEU A 182     124.578 183.804 181.041  1.00258.14           O
ATOM   1263  CB  LEU A 182     126.551 185.070 178.721  1.00258.14           C
ATOM   1264  CG  LEU A 182     128.044 184.947 178.436  1.00258.14           C
ATOM   1265  CD1 LEU A 182     128.698 186.316 178.443  1.00258.14           C
ATOM   1266  CD2 LEU A 182     128.691 184.043 179.459  1.00258.14           C
ATOM   1267  N   GLU A 183     123.489 184.533 179.214  1.00274.59           N
ATOM   1268  CA  GLU A 183     122.271 184.797 179.972  1.00274.59           C
ATOM   1269  C   GLU A 183     121.692 183.502 180.533  1.00274.59           C
ATOM   1270  O   GLU A 183     121.265 183.446 181.695  1.00274.59           O
ATOM   1271  CB  GLU A 183     121.254 185.520 179.090  1.00274.59           C
ATOM   1272  CG  GLU A 183     121.723 186.894 178.627  1.00274.59           C
ATOM   1273  CD  GLU A 183     121.926 187.868 179.773  1.00274.59           C
ATOM   1274  OE1 GLU A 183     121.185 187.780 180.775  1.00274.59           O
ATOM   1275  OE2 GLU A 183     122.839 188.716 179.676  1.00274.59           O
ATOM   1276  N   THR A 184     121.683 182.443 179.718  1.00262.89           N
ATOM   1277  CA  THR A 184     121.210 181.146 180.190  1.00262.89           C
ATOM   1278  C   THR A 184     122.048 180.650 181.359  1.00262.89           C
ATOM   1279  O   THR A 184     121.508 180.170 182.363  1.00262.89           O
ATOM   1280  CB  THR A 184     121.245 180.131 179.048  1.00262.89           C
ATOM   1281  OG1 THR A 184     120.471 180.616 177.945  1.00262.89           O
ATOM   1282  CG2 THR A 184     120.681 178.796 179.507  1.00262.89           C
ATOM   1283  N   GLN A 185     123.372 180.771 181.249  1.00285.38           N
ATOM   1284  CA  GLN A 185     124.256 180.346 182.325  1.00285.38           C
ATOM   1285  C   GLN A 185     124.016 181.142 183.598  1.00285.38           C
ATOM   1286  O   GLN A 185     124.017 180.572 184.693  1.00285.38           O
ATOM   1287  CB  GLN A 185     125.714 180.485 181.891  1.00285.38           C
ATOM   1288  CG  GLN A 185     126.176 179.450 180.882  1.00285.38           C
ATOM   1289  CD  GLN A 185     127.634 179.627 180.498  1.00285.38           C
ATOM   1290  OE1 GLN A 185     128.534 179.221 181.234  1.00285.38           O
ATOM   1291  NE2 GLN A 185     127.874 180.234 179.342  1.00285.38           N
ATOM   1292  N   GLU A 186     123.821 182.454 183.475  1.00317.60           N
ATOM   1293  CA  GLU A 186     123.565 183.286 184.647  1.00317.60           C
ATOM   1294  C   GLU A 186     122.263 182.885 185.335  1.00317.60           C
ATOM   1295  O   GLU A 186     122.212 182.757 186.570  1.00317.60           O
ATOM   1296  CB  GLU A 186     123.534 184.752 184.219  1.00317.60           C
ATOM   1297  CG  GLU A 186     124.912 185.306 183.868  1.00317.60           C
ATOM   1298  CD  GLU A 186     124.854 186.677 183.211  1.00317.60           C
ATOM   1299  OE1 GLU A 186     123.760 187.275 183.170  1.00317.60           O
ATOM   1300  OE2 GLU A 186     125.904 187.163 182.734  1.00317.60           O
ATOM   1301  N   VAL A 187     121.209 182.649 184.547  1.00319.16           N
ATOM   1302  CA  VAL A 187     119.927 182.236 185.118  1.00319.16           C
ATOM   1303  C   VAL A 187     120.069 180.890 185.815  1.00319.16           C
ATOM   1304  O   VAL A 187     119.537 180.676 186.911  1.00319.16           O
ATOM   1305  CB  VAL A 187     118.838 182.193 184.031  1.00319.16           C
ATOM   1306  CG1 VAL A 187     117.559 181.583 184.576  1.00319.16           C
ATOM   1307  CG2 VAL A 187     118.579 183.585 183.495  1.00319.16           C
ATOM   1308  N   VAL A 188     120.787 179.958 185.187  1.00341.47           N
ATOM   1309  CA  VAL A 188     120.952 178.631 185.775  1.00341.47           C
ATOM   1310  C   VAL A 188     121.774 178.708 187.061  1.00341.47           C
ATOM   1311  O   VAL A 188     121.491 178.002 188.040  1.00341.47           O
ATOM   1312  CB  VAL A 188     121.573 177.668 184.742  1.00341.47           C
ATOM   1313  CG1 VAL A 188     121.943 176.339 185.377  1.00341.47           C
ATOM   1314  CG2 VAL A 188     120.613 177.448 183.583  1.00341.47           C
ATOM   1315  N   ALA A 189     122.805 179.559 187.081  1.00369.82           N
ATOM   1316  CA  ALA A 189     123.584 179.732 188.302  1.00369.82           C
ATOM   1317  C   ALA A 189     122.711 180.285 189.420  1.00369.82           C
ATOM   1318  O   ALA A 189     122.796 179.831 190.570  1.00369.82           O
ATOM   1319  CB  ALA A 189     124.791 180.637 188.038  1.00369.82           C
ATOM   1320  N   GLN A 190     121.856 181.259 189.101  1.00375.05           N
ATOM   1321  CA  GLN A 190     120.894 181.742 190.087  1.00375.05           C
ATOM   1322  C   GLN A 190     119.966 180.622 190.540  1.00375.05           C
ATOM   1323  O   GLN A 190     119.566 180.568 191.708  1.00375.05           O
ATOM   1324  CB  GLN A 190     120.096 182.915 189.519  1.00375.05           C
ATOM   1325  CG  GLN A 190     119.113 183.515 190.517  1.00375.05           C
ATOM   1326  CD  GLN A 190     119.787 184.044 191.766  1.00375.05           C
ATOM   1327  OE1 GLN A 190     120.761 184.794 191.696  1.00375.05           O
ATOM   1328  NE2 GLN A 190     119.271 183.647 192.922  1.00375.05           N
ATOM   1329  N   GLU A 191     119.620 179.712 189.626  1.00341.77           N
ATOM   1330  CA  GLU A 191     118.745 178.601 189.985  1.00341.77           C
ATOM   1331  C   GLU A 191     119.416 177.678 190.999  1.00341.77           C
ATOM   1332  O   GLU A 191     118.797 177.287 191.997  1.00341.77           O
ATOM   1333  CB  GLU A 191     118.338 177.821 188.733  1.00341.77           C
ATOM   1334  CG  GLU A 191     117.189 176.841 188.959  1.00341.77           C
ATOM   1335  CD  GLU A 191     117.638 175.495 189.488  1.00341.77           C
ATOM   1336  OE1 GLU A 191     118.795 175.103 189.231  1.00341.77           O
ATOM   1337  OE2 GLU A 191     116.817 174.824 190.147  1.00341.77           O
ATOM   1338  N   GLN A 192     120.684 177.319 190.767  1.00390.16           N
ATOM   1339  CA  GLN A 192     121.389 176.507 191.762  1.00390.16           C
ATOM   1340  C   GLN A 192     121.546 177.256 193.081  1.00390.16           C
ATOM   1341  O   GLN A 192     121.490 176.649 194.156  1.00390.16           O
ATOM   1342  CB  GLN A 192     122.767 176.043 191.280  1.00390.16           C
ATOM   1343  CG  GLN A 192     122.793 174.951 190.221  1.00390.16           C
ATOM   1344  CD  GLN A 192     122.315 175.415 188.882  1.00390.16           C
ATOM   1345  OE1 GLN A 192     121.338 174.907 188.334  1.00390.16           O
ATOM   1346  NE2 GLN A 192     123.032 176.379 188.321  1.00390.16           N
ATOM   1347  N   LYS A 193     121.779 178.567 193.024  1.00430.89           N
ATOM   1348  CA  LYS A 193     121.881 179.341 194.258  1.00430.89           C
ATOM   1349  C   LYS A 193     120.582 179.280 195.052  1.00430.89           C
ATOM   1350  O   LYS A 193     120.590 179.072 196.274  1.00430.89           O
ATOM   1351  CB  LYS A 193     122.253 180.788 193.937  1.00430.89           C
ATOM   1352  CG  LYS A 193     122.316 181.697 195.158  1.00430.89           C
ATOM   1353  CD  LYS A 193     122.795 183.108 194.806  1.00430.89           C
ATOM   1354  CE  LYS A 193     122.548 184.094 195.950  1.00430.89           C
ATOM   1355  NZ  LYS A 193     123.360 185.341 195.823  1.00430.89           N
ATOM   1356  N   ASP A 194     119.451 179.465 194.368  1.00414.50           N
ATOM   1357  CA  ASP A 194     118.156 179.384 195.033  1.00414.50           C
ATOM   1358  C   ASP A 194     117.923 177.993 195.603  1.00414.50           C
ATOM   1359  O   ASP A 194     117.450 177.849 196.735  1.00414.50           O
ATOM   1360  CB  ASP A 194     117.038 179.758 194.060  1.00414.50           C
ATOM   1361  CG  ASP A 194     117.123 181.199 193.599  1.00414.50           C
ATOM   1362  OD1 ASP A 194     117.846 181.985 194.243  1.00414.50           O
ATOM   1363  OD2 ASP A 194     116.467 181.546 192.595  1.00414.50           O
ATOM   1364  N   LEU A 195     118.260 176.956 194.836  1.00417.73           N
ATOM   1365  CA  LEU A 195     118.095 175.591 195.322  1.00417.73           C
ATOM   1366  C   LEU A 195     118.962 175.333 196.548  1.00417.73           C
ATOM   1367  O   LEU A 195     118.528 174.675 197.501  1.00417.73           O
ATOM   1368  CB  LEU A 195     118.427 174.601 194.208  1.00417.73           C
ATOM   1369  CG  LEU A 195     118.363 173.125 194.593  1.00417.73           C
ATOM   1370  CD1 LEU A 195     116.957 172.774 195.037  1.00417.73           C
ATOM   1371  CD2 LEU A 195     118.803 172.245 193.431  1.00417.73           C
ATOM   1372  N   ARG A 196     120.193 175.845 196.542  1.00468.14           N
ATOM   1373  CA  ARG A 196     121.103 175.622 197.658  1.00468.14           C
ATOM   1374  C   ARG A 196     120.625 176.337 198.912  1.00468.14           C
ATOM   1375  O   ARG A 196     120.644 175.762 200.007  1.00468.14           O
ATOM   1376  CB  ARG A 196     122.509 176.082 197.280  1.00468.14           C
ATOM   1377  CG  ARG A 196     123.546 175.847 198.359  1.00468.14           C
ATOM   1378  CD  ARG A 196     124.932 176.173 197.849  1.00468.14           C
ATOM   1379  NE  ARG A 196     125.940 176.044 198.893  1.00468.14           N
ATOM   1380  CZ  ARG A 196     127.241 176.203 198.695  1.00468.14           C
ATOM   1381  NH1 ARG A 196     127.724 176.528 197.508  1.00468.14           N
ATOM   1382  NH2 ARG A 196     128.078 176.023 199.710  1.00468.14           N
ATOM   1383  N   ILE A 197     120.191 177.593 198.777  1.00493.54           N
ATOM   1384  CA  ILE A 197     119.686 178.315 199.942  1.00493.54           C
ATOM   1385  C   ILE A 197     118.410 177.656 200.454  1.00493.54           C
ATOM   1386  O   ILE A 197     118.166 177.595 201.666  1.00493.54           O
ATOM   1387  CB  ILE A 197     119.483 179.809 199.620  1.00493.54           C
ATOM   1388  CG1 ILE A 197     119.297 180.602 200.913  1.00493.54           C
ATOM   1389  CG2 ILE A 197     118.299 180.038 198.701  1.00493.54           C
ATOM   1390  CD1 ILE A 197     120.509 180.599 201.794  1.00493.54           C
ATOM   1391  N   LYS A 198     117.594 177.122 199.540  1.00449.39           N
ATOM   1392  CA  LYS A 198     116.403 176.392 199.955  1.00449.39           C
ATOM   1393  C   LYS A 198     116.771 175.153 200.758  1.00449.39           C
ATOM   1394  O   LYS A 198     116.178 174.888 201.810  1.00449.39           O
ATOM   1395  CB  LYS A 198     115.572 176.011 198.732  1.00449.39           C
ATOM   1396  CG  LYS A 198     114.759 177.155 198.164  1.00449.39           C
ATOM   1397  CD  LYS A 198     114.169 176.783 196.819  1.00449.39           C
ATOM   1398  CE  LYS A 198     113.365 177.931 196.239  1.00449.39           C
ATOM   1399  NZ  LYS A 198     112.924 177.645 194.848  1.00449.39           N
ATOM   1400  N   GLN A 199     117.752 174.387 200.283  1.00526.25           N
ATOM   1401  CA  GLN A 199     118.176 173.197 201.011  1.00526.25           C
ATOM   1402  C   GLN A 199     118.723 173.561 202.385  1.00526.25           C
ATOM   1403  O   GLN A 199     118.402 172.906 203.387  1.00526.25           O
ATOM   1404  CB  GLN A 199     119.222 172.439 200.195  1.00526.25           C
ATOM   1405  CG  GLN A 199     118.670 171.820 198.922  1.00526.25           C
ATOM   1406  CD  GLN A 199     119.761 171.327 197.994  1.00526.25           C
ATOM   1407  OE1 GLN A 199     120.945 171.559 198.232  1.00526.25           O
ATOM   1408  NE2 GLN A 199     119.365 170.648 196.924  1.00526.25           N
ATOM   1409  N   ILE A 200     119.537 174.617 202.454  1.00546.03           N
ATOM   1410  CA  ILE A 200     120.130 175.019 203.725  1.00546.03           C
ATOM   1411  C   ILE A 200     119.053 175.454 204.713  1.00546.03           C
ATOM   1412  O   ILE A 200     119.103 175.101 205.896  1.00546.03           O
ATOM   1413  CB  ILE A 200     121.184 176.119 203.507  1.00546.03           C
ATOM   1414  CG1 ILE A 200     122.301 175.616 202.590  1.00546.03           C
ATOM   1415  CG2 ILE A 200     121.776 176.558 204.831  1.00546.03           C
ATOM   1416  CD1 ILE A 200     123.120 176.722 201.959  1.00546.03           C
ATOM   1417  N   GLU A 201     118.059 176.220 204.253  1.00523.00           N
ATOM   1418  CA  GLU A 201     117.008 176.672 205.162  1.00523.00           C
ATOM   1419  C   GLU A 201     116.114 175.513 205.599  1.00523.00           C
ATOM   1420  O   GLU A 201     115.690 175.446 206.761  1.00523.00           O
ATOM   1421  CB  GLU A 201     116.187 177.775 204.499  1.00523.00           C
ATOM   1422  CG  GLU A 201     116.793 179.157 204.606  1.00523.00           C
ATOM   1423  CD  GLU A 201     115.942 180.214 203.940  1.00523.00           C
ATOM   1424  OE1 GLU A 201     115.209 179.872 202.988  1.00523.00           O
ATOM   1425  OE2 GLU A 201     116.007 181.386 204.365  1.00523.00           O
ATOM   1426  N   GLU A 202     115.825 174.584 204.682  1.00480.61           N
ATOM   1427  CA  GLU A 202     115.069 173.386 205.038  1.00480.61           C
ATOM   1428  C   GLU A 202     115.786 172.604 206.129  1.00480.61           C
ATOM   1429  O   GLU A 202     115.173 172.130 207.095  1.00480.61           O
ATOM   1430  CB  GLU A 202     114.884 172.510 203.799  1.00480.61           C
ATOM   1431  CG  GLU A 202     113.850 173.008 202.814  1.00480.61           C
ATOM   1432  CD  GLU A 202     113.692 172.083 201.624  1.00480.61           C
ATOM   1433  OE1 GLU A 202     114.466 171.108 201.523  1.00480.61           O
ATOM   1434  OE2 GLU A 202     112.804 172.337 200.784  1.00480.61           O
ATOM   1435  N   ALA A 203     117.102 172.467 205.992  1.00560.80           N
ATOM   1436  CA  ALA A 203     117.860 171.731 206.991  1.00560.80           C
ATOM   1437  C   ALA A 203     117.962 172.506 208.297  1.00560.80           C
ATOM   1438  O   ALA A 203     118.018 171.910 209.374  1.00560.80           O
ATOM   1439  CB  ALA A 203     119.239 171.405 206.449  1.00560.80           C
ATOM   1440  N   LEU A 204     118.002 173.835 208.232  1.00544.85           N
ATOM   1441  CA  LEU A 204     117.978 174.601 209.473  1.00544.85           C
ATOM   1442  C   LEU A 204     116.670 174.356 210.212  1.00544.85           C
ATOM   1443  O   LEU A 204     116.647 174.218 211.441  1.00544.85           O
ATOM   1444  CB  LEU A 204     118.184 176.088 209.191  1.00544.85           C
ATOM   1445  CG  LEU A 204     117.905 176.983 210.398  1.00544.85           C
ATOM   1446  CD1 LEU A 204     118.765 176.581 211.575  1.00544.85           C
ATOM   1447  CD2 LEU A 204     118.131 178.435 210.074  1.00544.85           C
ATOM   1448  N   ARG A 205     115.569 174.278 209.464  1.00511.75           N
ATOM   1449  CA  ARG A 205     114.305 173.825 210.035  1.00511.75           C
ATOM   1450  C   ARG A 205     114.460 172.468 210.713  1.00511.75           C
ATOM   1451  O   ARG A 205     114.049 172.282 211.867  1.00511.75           O
ATOM   1452  CB  ARG A 205     113.244 173.761 208.935  1.00511.75           C
ATOM   1453  CG  ARG A 205     111.862 173.338 209.389  1.00511.75           C
ATOM   1454  CD  ARG A 205     111.684 171.822 209.329  1.00511.75           C
ATOM   1455  NE  ARG A 205     111.967 171.292 208.002  1.00511.75           N
ATOM   1456  CZ  ARG A 205     111.102 171.298 206.999  1.00511.75           C
ATOM   1457  NH1 ARG A 205     109.886 171.798 207.140  1.00511.75           N
ATOM   1458  NH2 ARG A 205     111.466 170.790 205.825  1.00511.75           N
ATOM   1459  N   TYR A 206     115.035 171.500 209.994  1.00504.73           N
ATOM   1460  CA  TYR A 206     115.155 170.148 210.536  1.00504.73           C
ATOM   1461  C   TYR A 206     115.981 170.129 211.816  1.00504.73           C
ATOM   1462  O   TYR A 206     115.663 169.393 212.758  1.00504.73           O
ATOM   1463  CB  TYR A 206     115.762 169.215 209.491  1.00504.73           C
ATOM   1464  CG  TYR A 206     114.739 168.644 208.543  1.00504.73           C
ATOM   1465  CD1 TYR A 206     113.697 167.863 209.018  1.00504.73           C
ATOM   1466  CD2 TYR A 206     114.807 168.891 207.180  1.00504.73           C
ATOM   1467  CE1 TYR A 206     112.752 167.337 208.164  1.00504.73           C
ATOM   1468  CE2 TYR A 206     113.865 168.370 206.315  1.00504.73           C
ATOM   1469  CZ  TYR A 206     112.840 167.594 206.814  1.00504.73           C
ATOM   1470  OH  TYR A 206     111.895 167.071 205.964  1.00504.73           O
ATOM   1471  N   ALA A 207     117.046 170.927 211.864  1.00554.54           N
ATOM   1472  CA  ALA A 207     117.844 171.038 213.079  1.00554.54           C
ATOM   1473  C   ALA A 207     117.045 171.675 214.204  1.00554.54           C
ATOM   1474  O   ALA A 207     117.138 171.251 215.361  1.00554.54           O
ATOM   1475  CB  ALA A 207     119.103 171.852 212.806  1.00554.54           C
ATOM   1476  N   ASP A 208     116.261 172.705 213.882  1.00529.89           N
ATOM   1477  CA  ASP A 208     115.535 173.428 214.918  1.00529.89           C
ATOM   1478  C   ASP A 208     114.439 172.565 215.527  1.00529.89           C
ATOM   1479  O   ASP A 208     114.099 172.722 216.706  1.00529.89           O
ATOM   1480  CB  ASP A 208     114.963 174.721 214.341  1.00529.89           C
ATOM   1481  CG  ASP A 208     115.907 175.894 214.509  1.00529.89           C
ATOM   1482  OD1 ASP A 208     116.711 175.879 215.466  1.00529.89           O
ATOM   1483  OD2 ASP A 208     115.853 176.830 213.687  1.00529.89           O
ATOM   1484  N   GLU A 209     113.866 171.647 214.742  1.00495.08           N
ATOM   1485  CA  GLU A 209     112.927 170.692 215.328  1.00495.08           C
ATOM   1486  C   GLU A 209     113.617 169.751 216.309  1.00495.08           C
ATOM   1487  O   GLU A 209     113.103 169.500 217.406  1.00495.08           O
ATOM   1488  CB  GLU A 209     112.215 169.882 214.247  1.00495.08           C
ATOM   1489  CG  GLU A 209     111.164 170.645 213.477  1.00495.08           C
ATOM   1490  CD  GLU A 209     110.418 169.750 212.515  1.00495.08           C
ATOM   1491  OE1 GLU A 209     110.843 168.590 212.327  1.00495.08           O
ATOM   1492  OE2 GLU A 209     109.378 170.185 211.985  1.00495.08           O
ATOM   1493  N   ALA A 210     114.779 169.219 215.936  1.00552.35           N
ATOM   1494  CA  ALA A 210     115.503 168.307 216.810  1.00552.35           C
ATOM   1495  C   ALA A 210     116.358 169.033 217.838  1.00552.35           C
ATOM   1496  O   ALA A 210     117.248 168.411 218.427  1.00552.35           O
ATOM   1497  CB  ALA A 210     116.377 167.361 215.983  1.00552.35           C
ATOM   1498  N   LYS A 211     116.103 170.323 218.063  1.00566.01           N
ATOM   1499  CA  LYS A 211     116.836 171.131 219.036  1.00566.01           C
ATOM   1500  C   LYS A 211     118.334 171.127 218.756  1.00566.01           C
ATOM   1501  O   LYS A 211     119.152 171.114 219.679  1.00566.01           O
ATOM   1502  CB  LYS A 211     116.549 170.665 220.469  1.00566.01           C
ATOM   1503  CG  LYS A 211     115.066 170.623 220.915  1.00566.01           C
ATOM   1504  CD  LYS A 211     114.072 171.608 220.245  1.00566.01           C
ATOM   1505  CE  LYS A 211     114.533 173.069 220.213  1.00566.01           C
ATOM   1506  NZ  LYS A 211     113.615 173.924 219.412  1.00566.01           N
ATOM   1507  N   ILE A 212     118.700 171.128 217.477  1.00581.53           N
ATOM   1508  CA  ILE A 212     120.097 171.108 217.065  1.00581.53           C
ATOM   1509  C   ILE A 212     120.528 172.558 216.873  1.00581.53           C
ATOM   1510  O   ILE A 212     120.457 173.106 215.771  1.00581.53           O
ATOM   1511  CB  ILE A 212     120.298 170.269 215.803  1.00581.53           C
ATOM   1512  CG1 ILE A 212     119.769 168.856 216.042  1.00581.53           C
ATOM   1513  CG2 ILE A 212     121.764 170.218 215.413  1.00581.53           C
ATOM   1514  CD1 ILE A 212     119.735 168.014 214.811  1.00581.53           C
ATOM   1515  N   THR A 213     120.960 173.186 217.965  1.00654.35           N
ATOM   1516  CA  THR A 213     121.503 174.537 217.927  1.00654.35           C
ATOM   1517  C   THR A 213     122.986 174.538 217.582  1.00654.35           C
ATOM   1518  O   THR A 213     123.452 175.404 216.833  1.00654.35           O
ATOM   1519  CB  THR A 213     121.277 175.232 219.274  1.00654.35           C
ATOM   1520  OG1 THR A 213     119.871 175.301 219.546  1.00654.35           O
ATOM   1521  CG2 THR A 213     121.860 176.639 219.267  1.00654.35           C
ATOM   1522  N   GLN A 214     123.725 173.567 218.100  1.00680.05           N
ATOM   1523  CA  GLN A 214     125.140 173.383 217.851  1.00680.05           C
ATOM   1524  C   GLN A 214     125.362 172.181 216.940  1.00680.05           C
ATOM   1525  O   GLN A 214     124.518 171.281 216.878  1.00680.05           O
ATOM   1526  CB  GLN A 214     125.905 173.177 219.164  1.00680.05           C
ATOM   1527  CG  GLN A 214     125.896 174.390 220.077  1.00680.05           C
ATOM   1528  CD  GLN A 214     126.566 175.594 219.444  1.00680.05           C
ATOM   1529  OE1 GLN A 214     127.607 175.472 218.799  1.00680.05           O
ATOM   1530  NE2 GLN A 214     125.968 176.766 219.622  1.00680.05           N
ATOM   1531  N   PRO A 215     126.471 172.145 216.205  1.00632.59           N
ATOM   1532  CA  PRO A 215     126.728 170.999 215.326  1.00632.59           C
ATOM   1533  C   PRO A 215     126.845 169.706 216.118  1.00632.59           C
ATOM   1534  O   PRO A 215     127.781 169.515 216.898  1.00632.59           O
ATOM   1535  CB  PRO A 215     128.055 171.360 214.648  1.00632.59           C
ATOM   1536  CG  PRO A 215     128.197 172.829 214.802  1.00632.59           C
ATOM   1537  CD  PRO A 215     127.491 173.199 216.065  1.00632.59           C
ATOM   1538  N   GLN A 216     125.883 168.808 215.914  1.00519.68           N
ATOM   1539  CA  GLN A 216     125.990 167.446 216.413  1.00519.68           C
ATOM   1540  C   GLN A 216     127.061 166.658 215.678  1.00519.68           C
ATOM   1541  O   GLN A 216     127.437 165.569 216.124  1.00519.68           O
ATOM   1542  CB  GLN A 216     124.645 166.723 216.295  1.00519.68           C
ATOM   1543  CG  GLN A 216     123.536 167.313 217.148  1.00519.68           C
ATOM   1544  CD  GLN A 216     123.860 167.279 218.627  1.00519.68           C
ATOM   1545  OE1 GLN A 216     124.236 166.239 219.168  1.00519.68           O
ATOM   1546  NE2 GLN A 216     123.710 168.418 219.292  1.00519.68           N
ATOM   1547  N   ILE A 217     127.551 167.185 214.561  1.00554.61           N
ATOM   1548  CA  ILE A 217     128.624 166.581 213.785  1.00554.61           C
ATOM   1549  C   ILE A 217     129.846 167.481 213.874  1.00554.61           C
ATOM   1550  O   ILE A 217     129.755 168.698 213.666  1.00554.61           O
ATOM   1551  CB  ILE A 217     128.194 166.371 212.322  1.00554.61           C
ATOM   1552  CG1 ILE A 217     127.539 167.634 211.777  1.00554.61           C
ATOM   1553  CG2 ILE A 217     127.194 165.248 212.221  1.00554.61           C
ATOM   1554  CD1 ILE A 217     127.272 167.566 210.312  1.00554.61           C
ATOM   1555  N   GLN A 218     130.993 166.889 214.193  1.00555.95           N
ATOM   1556  CA  GLN A 218     132.230 167.654 214.247  1.00555.95           C
ATOM   1557  C   GLN A 218     132.818 167.901 212.867  1.00555.95           C
ATOM   1558  O   GLN A 218     133.832 168.596 212.752  1.00555.95           O
ATOM   1559  CB  GLN A 218     133.268 166.933 215.111  1.00555.95           C
ATOM   1560  CG  GLN A 218     132.768 166.532 216.487  1.00555.95           C
ATOM   1561  CD  GLN A 218     133.741 165.628 217.217  1.00555.95           C
ATOM   1562  OE1 GLN A 218     134.949 165.860 217.206  1.00555.95           O
ATOM   1563  NE2 GLN A 218     133.219 164.585 217.852  1.00555.95           N
ATOM   1564  N   GLN A 219     132.206 167.348 211.821  1.00541.86           N
ATOM   1565  CA  GLN A 219     132.794 167.301 210.487  1.00541.86           C
ATOM   1566  C   GLN A 219     131.770 167.784 209.473  1.00541.86           C
ATOM   1567  O   GLN A 219     130.601 167.987 209.819  1.00541.86           O
ATOM   1568  CB  GLN A 219     133.262 165.885 210.166  1.00541.86           C
ATOM   1569  CG  GLN A 219     134.057 165.291 211.308  1.00541.86           C
ATOM   1570  CD  GLN A 219     135.344 166.028 211.548  1.00541.86           C
ATOM   1571  OE1 GLN A 219     135.848 166.711 210.664  1.00541.86           O
ATOM   1572  NE2 GLN A 219     135.870 165.924 212.760  1.00541.86           N
ATOM   1573  N   THR A 220     132.205 167.970 208.223  1.00669.86           N
ATOM   1574  CA  THR A 220     131.379 168.742 207.304  1.00669.86           C
ATOM   1575  C   THR A 220     131.041 168.031 205.996  1.00669.86           C
ATOM   1576  O   THR A 220     130.248 168.575 205.221  1.00669.86           O
ATOM   1577  CB  THR A 220     132.052 170.078 206.997  1.00669.86           C
ATOM   1578  OG1 THR A 220     133.395 169.854 206.554  1.00669.86           O
ATOM   1579  CG2 THR A 220     132.073 170.948 208.241  1.00669.86           C
ATOM   1580  N   GLN A 221     131.604 166.854 205.707  1.00669.10           N
ATOM   1581  CA  GLN A 221     131.053 166.096 204.586  1.00669.10           C
ATOM   1582  C   GLN A 221     129.743 165.424 204.952  1.00669.10           C
ATOM   1583  O   GLN A 221     128.888 165.239 204.080  1.00669.10           O
ATOM   1584  CB  GLN A 221     132.008 165.022 204.087  1.00669.10           C
ATOM   1585  CG  GLN A 221     133.401 165.458 203.793  1.00669.10           C
ATOM   1586  CD  GLN A 221     134.148 164.369 203.075  1.00669.10           C
ATOM   1587  OE1 GLN A 221     133.564 163.597 202.316  1.00669.10           O
ATOM   1588  NE2 GLN A 221     135.426 164.260 203.352  1.00669.10           N
ATOM   1589  N   ASP A 222     129.572 165.056 206.217  1.00625.86           N
ATOM   1590  CA  ASP A 222     128.308 164.562 206.737  1.00625.86           C
ATOM   1591  C   ASP A 222     127.207 165.605 206.635  1.00625.86           C
ATOM   1592  O   ASP A 222     126.064 165.331 207.010  1.00625.86           O
ATOM   1593  CB  ASP A 222     128.492 164.122 208.187  1.00625.86           C
ATOM   1594  CG  ASP A 222     129.742 163.296 208.379  1.00625.86           C
ATOM   1595  OD1 ASP A 222     130.011 162.418 207.536  1.00625.86           O
ATOM   1596  OD2 ASP A 222     130.477 163.549 209.348  1.00625.86           O
ATOM   1597  N   VAL A 223     127.541 166.795 206.147  1.00634.00           N
ATOM   1598  CA  VAL A 223     126.583 167.864 205.904  1.00634.00           C
ATOM   1599  C   VAL A 223     126.060 167.702 204.480  1.00634.00           C
ATOM   1600  O   VAL A 223     126.543 168.356 203.553  1.00634.00           O
ATOM   1601  CB  VAL A 223     127.237 169.235 206.103  1.00634.00           C
ATOM   1602  CG1 VAL A 223     126.234 170.317 206.003  1.00634.00           C
ATOM   1603  CG2 VAL A 223     127.929 169.303 207.440  1.00634.00           C
ATOM   1604  N   THR A 224     125.079 166.824 204.299  1.00633.55           N
ATOM   1605  CA  THR A 224     124.503 166.565 202.987  1.00633.55           C
ATOM   1606  C   THR A 224     123.172 167.294 202.843  1.00633.55           C
ATOM   1607  O   THR A 224     122.766 168.077 203.702  1.00633.55           O
ATOM   1608  CB  THR A 224     124.316 165.062 202.760  1.00633.55           C
ATOM   1609  OG1 THR A 224     123.354 164.552 203.692  1.00633.55           O
ATOM   1610  CG2 THR A 224     125.634 164.327 202.950  1.00633.55           C
ATOM   1611  N   GLN A 225     122.489 167.028 201.725  1.00608.81           N
ATOM   1612  CA  GLN A 225     121.184 167.643 201.501  1.00608.81           C
ATOM   1613  C   GLN A 225     120.198 167.247 202.591  1.00608.81           C
ATOM   1614  O   GLN A 225     119.471 168.095 203.122  1.00608.81           O
ATOM   1615  CB  GLN A 225     120.643 167.252 200.127  1.00608.81           C
ATOM   1616  CG  GLN A 225     119.439 168.068 199.689  1.00608.81           C
ATOM   1617  CD  GLN A 225     119.014 167.765 198.267  1.00608.81           C
ATOM   1618  OE1 GLN A 225     119.792 167.237 197.472  1.00608.81           O
ATOM   1619  NE2 GLN A 225     117.772 168.100 197.938  1.00608.81           N
ATOM   1620  N   ASP A 226     120.164 165.963 202.942  1.00533.53           N
ATOM   1621  CA  ASP A 226     119.354 165.513 204.063  1.00533.53           C
ATOM   1622  C   ASP A 226     119.970 165.873 205.404  1.00533.53           C
ATOM   1623  O   ASP A 226     119.235 166.043 206.382  1.00533.53           O
ATOM   1624  CB  ASP A 226     119.151 163.999 203.998  1.00533.53           C
ATOM   1625  CG  ASP A 226     118.636 163.538 202.655  1.00533.53           C
ATOM   1626  OD1 ASP A 226     117.917 164.313 201.989  1.00533.53           O
ATOM   1627  OD2 ASP A 226     118.956 162.397 202.262  1.00533.53           O
ATOM   1628  N   THR A 227     121.295 165.993 205.470  1.00587.02           N
ATOM   1629  CA  THR A 227     122.006 166.115 206.734  1.00587.02           C
ATOM   1630  C   THR A 227     122.774 167.425 206.871  1.00587.02           C
ATOM   1631  O   THR A 227     123.679 167.513 207.707  1.00587.02           O
ATOM   1632  CB  THR A 227     122.953 164.929 206.908  1.00587.02           C
ATOM   1633  OG1 THR A 227     123.987 164.992 205.920  1.00587.02           O
ATOM   1634  CG2 THR A 227     122.182 163.632 206.720  1.00587.02           C
ATOM   1635  N   MET A 228     122.443 168.433 206.061  1.00583.53           N
ATOM   1636  CA  MET A 228     122.858 169.802 206.348  1.00583.53           C
ATOM   1637  C   MET A 228     122.450 170.201 207.762  1.00583.53           C
ATOM   1638  O   MET A 228     123.204 170.889 208.465  1.00583.53           O
ATOM   1639  CB  MET A 228     122.228 170.727 205.299  1.00583.53           C
ATOM   1640  CG  MET A 228     122.607 172.211 205.261  1.00583.53           C
ATOM   1641  SD  MET A 228     124.294 172.652 204.817  1.00583.53           S
ATOM   1642  CE  MET A 228     124.442 174.263 205.576  1.00583.53           C
ATOM   1643  N   PHE A 229     121.291 169.711 208.212  1.00569.78           N
ATOM   1644  CA  PHE A 229     120.708 170.106 209.487  1.00569.78           C
ATOM   1645  C   PHE A 229     121.631 169.850 210.667  1.00569.78           C
ATOM   1646  O   PHE A 229     121.602 170.615 211.636  1.00569.78           O
ATOM   1647  CB  PHE A 229     119.373 169.379 209.679  1.00569.78           C
ATOM   1648  CG  PHE A 229     119.501 167.953 210.119  1.00569.78           C
ATOM   1649  CD1 PHE A 229     119.776 166.958 209.203  1.00569.78           C
ATOM   1650  CD2 PHE A 229     119.289 167.598 211.438  1.00569.78           C
ATOM   1651  CE1 PHE A 229     119.878 165.638 209.597  1.00569.78           C
ATOM   1652  CE2 PHE A 229     119.386 166.279 211.839  1.00569.78           C
ATOM   1653  CZ  PHE A 229     119.682 165.298 210.917  1.00569.78           C
ATOM   1654  N   LEU A 230     122.467 168.818 210.608  1.00549.29           N
ATOM   1655  CA  LEU A 230     123.324 168.532 211.748  1.00549.29           C
ATOM   1656  C   LEU A 230     124.408 169.581 211.961  1.00549.29           C
ATOM   1657  O   LEU A 230     125.214 169.424 212.884  1.00549.29           O
ATOM   1658  CB  LEU A 230     123.946 167.143 211.599  1.00549.29           C
ATOM   1659  CG  LEU A 230     123.014 165.999 212.011  1.00549.29           C
ATOM   1660  CD1 LEU A 230     123.705 164.657 211.916  1.00549.29           C
ATOM   1661  CD2 LEU A 230     122.510 166.224 213.423  1.00549.29           C
ATOM   1662  N   LEU A 231     124.445 170.650 211.157  1.00590.35           N
ATOM   1663  CA  LEU A 231     125.382 171.728 211.458  1.00590.35           C
ATOM   1664  C   LEU A 231     124.954 172.573 212.651  1.00590.35           C
ATOM   1665  O   LEU A 231     125.731 173.420 213.098  1.00590.35           O
ATOM   1666  CB  LEU A 231     125.582 172.640 210.249  1.00590.35           C
ATOM   1667  CG  LEU A 231     126.628 172.181 209.238  1.00590.35           C
ATOM   1668  CD1 LEU A 231     126.693 173.151 208.079  1.00590.35           C
ATOM   1669  CD2 LEU A 231     127.987 172.044 209.905  1.00590.35           C
ATOM   1670  N   GLY A 232     123.747 172.387 213.166  1.00605.85           N
ATOM   1671  CA  GLY A 232     123.280 173.201 214.266  1.00605.85           C
ATOM   1672  C   GLY A 232     122.694 174.519 213.792  1.00605.85           C
ATOM   1673  O   GLY A 232     123.028 175.040 212.729  1.00605.85           O
ATOM   1674  N   SER A 233     121.811 175.079 214.624  1.00612.88           N
ATOM   1675  CA  SER A 233     121.002 176.211 214.180  1.00612.88           C
ATOM   1676  C   SER A 233     121.864 177.416 213.825  1.00612.88           C
ATOM   1677  O   SER A 233     121.631 178.073 212.804  1.00612.88           O
ATOM   1678  CB  SER A 233     119.980 176.595 215.249  1.00612.88           C
ATOM   1679  OG  SER A 233     120.618 177.095 216.407  1.00612.88           O
ATOM   1680  N   ASP A 234     122.862 177.725 214.654  1.00683.05           N
ATOM   1681  CA  ASP A 234     123.672 178.915 214.415  1.00683.05           C
ATOM   1682  C   ASP A 234     124.524 178.771 213.160  1.00683.05           C
ATOM   1683  O   ASP A 234     124.611 179.704 212.353  1.00683.05           O
ATOM   1684  CB  ASP A 234     124.548 179.207 215.631  1.00683.05           C
ATOM   1685  CG  ASP A 234     123.739 179.636 216.837  1.00683.05           C
ATOM   1686  OD1 ASP A 234     122.655 180.226 216.645  1.00683.05           O
ATOM   1687  OD2 ASP A 234     124.186 179.384 217.976  1.00683.05           O
ATOM   1688  N   ALA A 235     125.163 177.614 212.978  1.00634.86           N
ATOM   1689  CA  ALA A 235     125.977 177.403 211.785  1.00634.86           C
ATOM   1690  C   ALA A 235     125.116 177.403 210.528  1.00634.86           C
ATOM   1691  O   ALA A 235     125.523 177.924 209.485  1.00634.86           O
ATOM   1692  CB  ALA A 235     126.765 176.100 211.905  1.00634.86           C
ATOM   1693  N   LEU A 236     123.920 176.818 210.610  1.00564.49           N
ATOM   1694  CA  LEU A 236     123.010 176.833 209.471  1.00564.49           C
ATOM   1695  C   LEU A 236     122.550 178.249 209.143  1.00564.49           C
ATOM   1696  O   LEU A 236     122.455 178.619 207.967  1.00564.49           O
ATOM   1697  CB  LEU A 236     121.821 175.917 209.750  1.00564.49           C
ATOM   1698  CG  LEU A 236     122.185 174.431 209.780  1.00564.49           C
ATOM   1699  CD1 LEU A 236     121.174 173.632 210.567  1.00564.49           C
ATOM   1700  CD2 LEU A 236     122.276 173.906 208.368  1.00564.49           C
ATOM   1701  N   LYS A 237     122.265 179.059 210.167  1.00543.97           N
ATOM   1702  CA  LYS A 237     121.908 180.456 209.933  1.00543.97           C
ATOM   1703  C   LYS A 237     123.061 181.215 209.289  1.00543.97           C
ATOM   1704  O   LYS A 237     122.854 182.022 208.372  1.00543.97           O
ATOM   1705  CB  LYS A 237     121.504 181.119 211.250  1.00543.97           C
ATOM   1706  CG  LYS A 237     120.095 180.788 211.704  1.00543.97           C
ATOM   1707  CD  LYS A 237     119.829 181.251 213.126  1.00543.97           C
ATOM   1708  CE  LYS A 237     118.479 180.746 213.615  1.00543.97           C
ATOM   1709  NZ  LYS A 237     118.307 180.931 215.081  1.00543.97           N
ATOM   1710  N   SER A 238     124.284 180.970 209.761  1.00574.85           N
ATOM   1711  CA  SER A 238     125.451 181.614 209.169  1.00574.85           C
ATOM   1712  C   SER A 238     125.630 181.195 207.717  1.00574.85           C
ATOM   1713  O   SER A 238     125.999 182.015 206.872  1.00574.85           O
ATOM   1714  CB  SER A 238     126.703 181.284 209.980  1.00574.85           C
ATOM   1715  OG  SER A 238     126.950 179.889 209.986  1.00574.85           O
ATOM   1716  N   MET A 239     125.376 179.921 207.409  1.00484.44           N
ATOM   1717  CA  MET A 239     125.478 179.468 206.026  1.00484.44           C
ATOM   1718  C   MET A 239     124.394 180.092 205.156  1.00484.44           C
ATOM   1719  O   MET A 239     124.633 180.399 203.984  1.00484.44           O
ATOM   1720  CB  MET A 239     125.411 177.945 205.954  1.00484.44           C
ATOM   1721  CG  MET A 239     125.669 177.426 204.555  1.00484.44           C
ATOM   1722  SD  MET A 239     127.353 177.763 204.018  1.00484.44           S
ATOM   1723  CE  MET A 239     127.134 177.732 202.244  1.00484.44           C
ATOM   1724  N   ILE A 240     123.192 180.275 205.706  1.00473.75           N
ATOM   1725  CA  ILE A 240     122.140 180.972 204.968  1.00473.75           C
ATOM   1726  C   ILE A 240     122.574 182.395 204.649  1.00473.75           C
ATOM   1727  O   ILE A 240     122.419 182.875 203.518  1.00473.75           O
ATOM   1728  CB  ILE A 240     120.821 180.955 205.760  1.00473.75           C
ATOM   1729  CG1 ILE A 240     120.271 179.536 205.840  1.00473.75           C
ATOM   1730  CG2 ILE A 240     119.801 181.897 205.133  1.00473.75           C
ATOM   1731  CD1 ILE A 240     119.373 179.317 207.005  1.00473.75           C
ATOM   1732  N   GLN A 241     123.122 183.090 205.646  1.00505.45           N
ATOM   1733  CA  GLN A 241     123.586 184.456 205.427  1.00505.45           C
ATOM   1734  C   GLN A 241     124.707 184.494 204.396  1.00505.45           C
ATOM   1735  O   GLN A 241     124.733 185.372 203.524  1.00505.45           O
ATOM   1736  CB  GLN A 241     124.040 185.066 206.752  1.00505.45           C
ATOM   1737  CG  GLN A 241     122.896 185.363 207.708  1.00505.45           C
ATOM   1738  CD  GLN A 241     123.368 185.956 209.019  1.00505.45           C
ATOM   1739  OE1 GLN A 241     124.568 186.041 209.280  1.00505.45           O
ATOM   1740  NE2 GLN A 241     122.422 186.368 209.855  1.00505.45           N
ATOM   1741  N   ASN A 242     125.636 183.539 204.476  1.00488.78           N
ATOM   1742  CA  ASN A 242     126.711 183.439 203.494  1.00488.78           C
ATOM   1743  C   ASN A 242     126.160 183.247 202.088  1.00488.78           C
ATOM   1744  O   ASN A 242     126.523 183.986 201.167  1.00488.78           O
ATOM   1745  CB  ASN A 242     127.639 182.280 203.864  1.00488.78           C
ATOM   1746  CG  ASN A 242     128.895 182.233 203.012  1.00488.78           C
ATOM   1747  OD1 ASN A 242     129.086 183.049 202.111  1.00488.78           O
ATOM   1748  ND2 ASN A 242     129.759 181.265 203.294  1.00488.78           N
ATOM   1749  N   GLU A 243     125.274 182.267 201.909  1.00440.26           N
ATOM   1750  CA  GLU A 243     124.765 181.947 200.582  1.00440.26           C
ATOM   1751  C   GLU A 243     123.965 183.108 200.006  1.00440.26           C
ATOM   1752  O   GLU A 243     124.061 183.409 198.810  1.00440.26           O
ATOM   1753  CB  GLU A 243     123.915 180.678 200.645  1.00440.26           C
ATOM   1754  CG  GLU A 243     123.700 180.009 199.304  1.00440.26           C
ATOM   1755  CD  GLU A 243     124.990 179.474 198.718  1.00440.26           C
ATOM   1756  OE1 GLU A 243     125.836 178.980 199.493  1.00440.26           O
ATOM   1757  OE2 GLU A 243     125.158 179.545 197.483  1.00440.26           O
ATOM   1758  N   ALA A 244     123.166 183.774 200.843  1.00463.06           N
ATOM   1759  CA  ALA A 244     122.395 184.918 200.369  1.00463.06           C
ATOM   1760  C   ALA A 244     123.303 186.085 200.001  1.00463.06           C
ATOM   1761  O   ALA A 244     123.077 186.761 198.991  1.00463.06           O
ATOM   1762  CB  ALA A 244     121.377 185.339 201.428  1.00463.06           C
ATOM   1763  N   THR A 245     124.337 186.335 200.804  1.00481.67           N
ATOM   1764  CA  THR A 245     125.205 187.484 200.589  1.00481.67           C
ATOM   1765  C   THR A 245     126.316 187.227 199.580  1.00481.67           C
ATOM   1766  O   THR A 245     126.838 188.187 199.001  1.00481.67           O
ATOM   1767  CB  THR A 245     125.830 187.930 201.915  1.00481.67           C
ATOM   1768  OG1 THR A 245     126.441 186.805 202.560  1.00481.67           O
ATOM   1769  CG2 THR A 245     124.770 188.522 202.832  1.00481.67           C
ATOM   1770  N   ARG A 246     126.688 185.971 199.352  1.00432.22           N
ATOM   1771  CA  ARG A 246     127.804 185.683 198.467  1.00432.22           C
ATOM   1772  C   ARG A 246     127.406 185.886 197.005  1.00432.22           C
ATOM   1773  O   ARG A 246     126.230 185.774 196.648  1.00432.22           O
ATOM   1774  CB  ARG A 246     128.300 184.255 198.675  1.00432.22           C
ATOM   1775  CG  ARG A 246     127.477 183.207 197.953  1.00432.22           C
ATOM   1776  CD  ARG A 246     128.037 181.817 198.174  1.00432.22           C
ATOM   1777  NE  ARG A 246     127.582 180.892 197.144  1.00432.22           N
ATOM   1778  CZ  ARG A 246     128.172 179.740 196.859  1.00432.22           C
ATOM   1779  NH1 ARG A 246     129.237 179.325 197.525  1.00432.22           N
ATOM   1780  NH2 ARG A 246     127.681 178.985 195.880  1.00432.22           N
ATOM   1781  N   PRO A 247     128.371 186.204 196.143  1.00395.79           N
ATOM   1782  CA  PRO A 247     128.074 186.317 194.712  1.00395.79           C
ATOM   1783  C   PRO A 247     127.844 184.953 194.078  1.00395.79           C
ATOM   1784  O   PRO A 247     128.136 183.905 194.657  1.00395.79           O
ATOM   1785  CB  PRO A 247     129.330 186.989 194.139  1.00395.79           C
ATOM   1786  CG  PRO A 247     130.008 187.616 195.318  1.00395.79           C
ATOM   1787  CD  PRO A 247     129.716 186.704 196.466  1.00395.79           C
ATOM   1788  N   LEU A 248     127.307 184.984 192.861  1.00311.71           N
ATOM   1789  CA  LEU A 248     127.068 183.756 192.114  1.00311.71           C
ATOM   1790  C   LEU A 248     128.383 183.114 191.690  1.00311.71           C
ATOM   1791  O   LEU A 248     129.384 183.796 191.455  1.00311.71           O
ATOM   1792  CB  LEU A 248     126.204 184.039 190.884  1.00311.71           C
ATOM   1793  CG  LEU A 248     124.684 184.076 191.061  1.00311.71           C
ATOM   1794  CD1 LEU A 248     124.191 182.724 191.548  1.00311.71           C
ATOM   1795  CD2 LEU A 248     124.237 185.187 192.002  1.00311.71           C
ATOM   1796  N   VAL A 249     128.372 181.789 191.596  1.00249.14           N
ATOM   1797  CA  VAL A 249     129.533 181.022 191.159  1.00249.14           C
ATOM   1798  C   VAL A 249     129.282 180.549 189.733  1.00249.14           C
ATOM   1799  O   VAL A 249     128.197 180.050 189.418  1.00249.14           O
ATOM   1800  CB  VAL A 249     129.803 179.837 192.097  1.00249.14           C
ATOM   1801  CG1 VAL A 249     131.021 179.057 191.629  1.00249.14           C
ATOM   1802  CG2 VAL A 249     129.987 180.327 193.524  1.00249.14           C
ATOM   1803  N   PHE A 250     130.280 180.709 188.871  1.00246.35           N
ATOM   1804  CA  PHE A 250     130.140 180.401 187.457  1.00246.35           C
ATOM   1805  C   PHE A 250     131.057 179.251 187.058  1.00246.35           C
ATOM   1806  O   PHE A 250     132.145 179.075 187.613  1.00246.35           O
ATOM   1807  CB  PHE A 250     130.460 181.628 186.605  1.00246.35           C
ATOM   1808  CG  PHE A 250     129.477 182.748 186.762  1.00246.35           C
ATOM   1809  CD1 PHE A 250     128.267 182.730 186.089  1.00246.35           C
ATOM   1810  CD2 PHE A 250     129.769 183.827 187.579  1.00246.35           C
ATOM   1811  CE1 PHE A 250     127.364 183.766 186.233  1.00246.35           C
ATOM   1812  CE2 PHE A 250     128.871 184.865 187.727  1.00246.35           C
ATOM   1813  CZ  PHE A 250     127.667 184.835 187.053  1.00246.35           C
ATOM   1814  N   SER A 251     130.602 178.470 186.083  1.00247.86           N
ATOM   1815  CA  SER A 251     131.405 177.388 185.544  1.00247.86           C
ATOM   1816  C   SER A 251     132.538 177.950 184.687  1.00247.86           C
ATOM   1817  O   SER A 251     132.484 179.102 184.251  1.00247.86           O
ATOM   1818  CB  SER A 251     130.534 176.447 184.716  1.00247.86           C
ATOM   1819  OG  SER A 251     130.289 176.986 183.428  1.00247.86           O
ATOM   1820  N   PRO A 252     133.584 177.157 184.440  1.00258.61           N
ATOM   1821  CA  PRO A 252     134.656 177.626 183.546  1.00258.61           C
ATOM   1822  C   PRO A 252     134.162 177.985 182.158  1.00258.61           C
ATOM   1823  O   PRO A 252     134.764 178.838 181.489  1.00258.61           O
ATOM   1824  CB  PRO A 252     135.621 176.434 183.508  1.00258.61           C
ATOM   1825  CG  PRO A 252     135.387 175.728 184.796  1.00258.61           C
ATOM   1826  CD  PRO A 252     133.919 175.867 185.069  1.00258.61           C
ATOM   1827  N   ALA A 253     133.076 177.355 181.705  1.00256.21           N
ATOM   1828  CA  ALA A 253     132.501 177.704 180.412  1.00256.21           C
ATOM   1829  C   ALA A 253     132.022 179.148 180.396  1.00256.21           C
ATOM   1830  O   ALA A 253     132.090 179.817 179.361  1.00256.21           O
ATOM   1831  CB  ALA A 253     131.355 176.752 180.073  1.00256.21           C
ATOM   1832  N   TYR A 254     131.537 179.647 181.535  1.00260.68           N
ATOM   1833  CA  TYR A 254     131.145 181.051 181.628  1.00260.68           C
ATOM   1834  C   TYR A 254     132.297 181.969 181.244  1.00260.68           C
ATOM   1835  O   TYR A 254     132.154 182.842 180.381  1.00260.68           O
ATOM   1836  CB  TYR A 254     130.674 181.363 183.047  1.00260.68           C
ATOM   1837  CG  TYR A 254     130.211 182.785 183.252  1.00260.68           C
ATOM   1838  CD1 TYR A 254     128.977 183.213 182.786  1.00260.68           C
ATOM   1839  CD2 TYR A 254     131.024 183.708 183.897  1.00260.68           C
ATOM   1840  CE1 TYR A 254     128.557 184.517 182.973  1.00260.68           C
ATOM   1841  CE2 TYR A 254     130.616 185.011 184.087  1.00260.68           C
ATOM   1842  CZ  TYR A 254     129.383 185.411 183.623  1.00260.68           C
ATOM   1843  OH  TYR A 254     128.975 186.712 183.811  1.00260.68           O
ATOM   1844  N   TYR A 255     133.455 181.773 181.872  1.00253.38           N
ATOM   1845  CA  TYR A 255     134.598 182.636 181.607  1.00253.38           C
ATOM   1846  C   TYR A 255     135.169 182.395 180.217  1.00253.38           C
ATOM   1847  O   TYR A 255     135.637 183.338 179.568  1.00253.38           O
ATOM   1848  CB  TYR A 255     135.658 182.411 182.679  1.00253.38           C
ATOM   1849  CG  TYR A 255     135.054 182.164 184.040  1.00253.38           C
ATOM   1850  CD1 TYR A 255     134.343 183.158 184.699  1.00253.38           C
ATOM   1851  CD2 TYR A 255     135.174 180.927 184.657  1.00253.38           C
ATOM   1852  CE1 TYR A 255     133.781 182.929 185.941  1.00253.38           C
ATOM   1853  CE2 TYR A 255     134.617 180.689 185.896  1.00253.38           C
ATOM   1854  CZ  TYR A 255     133.922 181.692 186.534  1.00253.38           C
ATOM   1855  OH  TYR A 255     133.369 181.452 187.771  1.00253.38           O
ATOM   1856  N   GLN A 256     135.137 181.147 179.744  1.00242.70           N
ATOM   1857  CA  GLN A 256     135.580 180.862 178.384  1.00242.70           C
ATOM   1858  C   GLN A 256     134.731 181.611 177.366  1.00242.70           C
ATOM   1859  O   GLN A 256     135.255 182.220 176.429  1.00242.70           O
ATOM   1860  CB  GLN A 256     135.530 179.357 178.125  1.00242.70           C
ATOM   1861  CG  GLN A 256     136.053 178.959 176.760  1.00242.70           C
ATOM   1862  CD  GLN A 256     137.471 179.430 176.525  1.00242.70           C
ATOM   1863  OE1 GLN A 256     138.333 179.300 177.394  1.00242.70           O
ATOM   1864  NE2 GLN A 256     137.721 179.988 175.347  1.00242.70           N
ATOM   1865  N   THR A 257     133.411 181.589 177.547  1.00275.73           N
ATOM   1866  CA  THR A 257     132.518 182.299 176.640  1.00275.73           C
ATOM   1867  C   THR A 257     132.662 183.808 176.783  1.00275.73           C
ATOM   1868  O   THR A 257     132.506 184.550 175.808  1.00275.73           O
ATOM   1869  CB  THR A 257     131.078 181.866 176.898  1.00275.73           C
ATOM   1870  OG1 THR A 257     130.769 182.049 178.284  1.00275.73           O
ATOM   1871  CG2 THR A 257     130.887 180.403 176.523  1.00275.73           C
ATOM   1872  N   LYS A 258     132.944 184.286 177.996  1.00261.62           N
ATOM   1873  CA  LYS A 258     133.204 185.709 178.178  1.00261.62           C
ATOM   1874  C   LYS A 258     134.440 186.139 177.401  1.00261.62           C
ATOM   1875  O   LYS A 258     134.422 187.160 176.702  1.00261.62           O
ATOM   1876  CB  LYS A 258     133.364 186.017 179.665  1.00261.62           C
ATOM   1877  CG  LYS A 258     133.240 187.483 180.019  1.00261.62           C
ATOM   1878  CD  LYS A 258     133.093 187.652 181.520  1.00261.62           C
ATOM   1879  CE  LYS A 258     132.704 189.072 181.883  1.00261.62           C
ATOM   1880  NZ  LYS A 258     132.182 189.153 183.275  1.00261.62           N
ATOM   1881  N   GLN A 259     135.515 185.357 177.494  1.00252.75           N
ATOM   1882  CA  GLN A 259     136.718 185.647 176.722  1.00252.75           C
ATOM   1883  C   GLN A 259     136.449 185.509 175.228  1.00252.75           C
ATOM   1884  O   GLN A 259     137.057 186.203 174.406  1.00252.75           O
ATOM   1885  CB  GLN A 259     137.853 184.723 177.161  1.00252.75           C
ATOM   1886  CG  GLN A 259     139.177 185.006 176.480  1.00252.75           C
ATOM   1887  CD  GLN A 259     139.672 186.412 176.746  1.00252.75           C
ATOM   1888  OE1 GLN A 259     139.620 186.897 177.876  1.00252.75           O
ATOM   1889  NE2 GLN A 259     140.151 187.078 175.703  1.00252.75           N
ATOM   1890  N   THR A 260     135.544 184.601 174.859  1.00264.00           N
ATOM   1891  CA  THR A 260     135.141 184.479 173.462  1.00264.00           C
ATOM   1892  C   THR A 260     134.463 185.752 172.974  1.00264.00           C
ATOM   1893  O   THR A 260     134.766 186.253 171.886  1.00264.00           O
ATOM   1894  CB  THR A 260     134.212 183.279 173.291  1.00264.00           C
ATOM   1895  OG1 THR A 260     134.895 182.084 173.688  1.00264.00           O
ATOM   1896  CG2 THR A 260     133.768 183.149 171.842  1.00264.00           C
ATOM   1897  N   LEU A 261     133.540 186.292 173.767  1.00259.38           N
ATOM   1898  CA  LEU A 261     132.924 187.561 173.402  1.00259.38           C
ATOM   1899  C   LEU A 261     133.974 188.658 173.312  1.00259.38           C
ATOM   1900  O   LEU A 261     133.948 189.483 172.391  1.00259.38           O
ATOM   1901  CB  LEU A 261     131.833 187.932 174.404  1.00259.38           C
ATOM   1902  CG  LEU A 261     130.474 187.303 174.103  1.00259.38           C
ATOM   1903  CD1 LEU A 261     129.473 187.626 175.195  1.00259.38           C
ATOM   1904  CD2 LEU A 261     129.962 187.767 172.751  1.00259.38           C
ATOM   1905  N   LEU A 262     134.929 188.659 174.244  1.00231.67           N
ATOM   1906  CA  LEU A 262     136.002 189.648 174.211  1.00231.67           C
ATOM   1907  C   LEU A 262     136.799 189.574 172.913  1.00231.67           C
ATOM   1908  O   LEU A 262     136.997 190.592 172.241  1.00231.67           O
ATOM   1909  CB  LEU A 262     136.932 189.453 175.408  1.00231.67           C
ATOM   1910  CG  LEU A 262     136.351 189.650 176.809  1.00231.67           C
ATOM   1911  CD1 LEU A 262     137.380 189.274 177.862  1.00231.67           C
ATOM   1912  CD2 LEU A 262     135.892 191.085 176.996  1.00231.67           C
ATOM   1913  N   ASP A 263     137.262 188.383 172.534  1.00236.62           N
ATOM   1914  CA  ASP A 263     138.193 188.313 171.413  1.00236.62           C
ATOM   1915  C   ASP A 263     137.459 188.322 170.075  1.00236.62           C
ATOM   1916  O   ASP A 263     138.085 188.500 169.025  1.00236.62           O
ATOM   1917  CB  ASP A 263     139.124 187.099 171.542  1.00236.62           C
ATOM   1918  CG  ASP A 263     138.400 185.774 171.482  1.00236.62           C
ATOM   1919  OD1 ASP A 263     137.167 185.758 171.374  1.00236.62           O
ATOM   1920  OD2 ASP A 263     139.080 184.730 171.546  1.00236.62           O
ATOM   1921  N   ILE A 264     136.137 188.115 170.080  1.00232.46           N
ATOM   1922  CA  ILE A 264     135.385 188.341 168.846  1.00232.46           C
ATOM   1923  C   ILE A 264     135.044 189.818 168.691  1.00232.46           C
ATOM   1924  O   ILE A 264     134.999 190.340 167.570  1.00232.46           O
ATOM   1925  CB  ILE A 264     134.128 187.452 168.775  1.00232.46           C
ATOM   1926  CG1 ILE A 264     133.094 187.850 169.828  1.00232.46           C
ATOM   1927  CG2 ILE A 264     134.500 185.974 168.849  1.00232.46           C
ATOM   1928  CD1 ILE A 264     131.767 187.156 169.654  1.00232.46           C
ATOM   1929  N   LYS A 265     134.793 190.520 169.801  1.00198.39           N
ATOM   1930  CA  LYS A 265     134.603 191.961 169.703  1.00198.39           C
ATOM   1931  C   LYS A 265     135.917 192.671 169.424  1.00198.39           C
ATOM   1932  O   LYS A 265     135.909 193.813 168.951  1.00198.39           O
ATOM   1933  CB  LYS A 265     133.970 192.513 170.983  1.00198.39           C
ATOM   1934  CG  LYS A 265     134.965 192.815 172.087  1.00198.39           C
ATOM   1935  CD  LYS A 265     134.301 193.453 173.291  1.00198.39           C
ATOM   1936  CE  LYS A 265     135.333 193.816 174.346  1.00198.39           C
ATOM   1937  NZ  LYS A 265     136.233 194.913 173.890  1.00198.39           N
ATOM   1938  N   ASN A 266     137.041 192.017 169.701  1.00200.15           N
ATOM   1939  CA  ASN A 266     138.358 192.544 169.381  1.00200.15           C
ATOM   1940  C   ASN A 266     138.774 192.251 167.945  1.00200.15           C
ATOM   1941  O   ASN A 266     139.848 192.693 167.524  1.00200.15           O
ATOM   1942  CB  ASN A 266     139.398 191.966 170.345  1.00200.15           C
ATOM   1943  CG  ASN A 266     139.243 192.500 171.753  1.00200.15           C
ATOM   1944  OD1 ASN A 266     139.000 193.689 171.955  1.00200.15           O
ATOM   1945  ND2 ASN A 266     139.367 191.616 172.737  1.00200.15           N
ATOM   1946  N   LEU A 267     137.957 191.519 167.191  1.00199.23           N
ATOM   1947  CA  LEU A 267     138.308 191.149 165.826  1.00199.23           C
ATOM   1948  C   LEU A 267     138.325 192.382 164.931  1.00199.23           C
ATOM   1949  O   LEU A 267     137.423 193.223 165.000  1.00199.23           O
ATOM   1950  CB  LEU A 267     137.324 190.113 165.290  1.00199.23           C
ATOM   1951  CG  LEU A 267     137.431 188.707 165.881  1.00199.23           C
ATOM   1952  CD1 LEU A 267     136.363 187.792 165.305  1.00199.23           C
ATOM   1953  CD2 LEU A 267     138.816 188.134 165.637  1.00199.23           C
ATOM   1954  N   LYS A 268     139.353 192.486 164.092  1.00181.56           N
ATOM   1955  CA  LYS A 268     139.501 193.576 163.130  1.00181.56           C
ATOM   1956  C   LYS A 268     140.018 192.973 161.828  1.00181.56           C
ATOM   1957  O   LYS A 268     141.232 192.876 161.622  1.00181.56           O
ATOM   1958  CB  LYS A 268     140.451 194.649 163.654  1.00181.56           C
ATOM   1959  CG  LYS A 268     139.959 195.387 164.886  1.00181.56           C
ATOM   1960  CD  LYS A 268     140.944 196.470 165.293  1.00181.56           C
ATOM   1961  CE  LYS A 268     140.506 197.171 166.567  1.00181.56           C
ATOM   1962  NZ  LYS A 268     141.464 198.241 166.961  1.00181.56           N
ATOM   1963  N   VAL A 269     139.105 192.569 160.950  1.00193.09           N
ATOM   1964  CA  VAL A 269     139.457 191.944 159.680  1.00193.09           C
ATOM   1965  C   VAL A 269     138.723 192.685 158.572  1.00193.09           C
ATOM   1966  O   VAL A 269     137.509 192.910 158.666  1.00193.09           O
ATOM   1967  CB  VAL A 269     139.113 190.446 159.663  1.00193.09           C
ATOM   1968  CG1 VAL A 269     139.405 189.852 158.296  1.00193.09           C
ATOM   1969  CG2 VAL A 269     139.888 189.709 160.745  1.00193.09           C
ATOM   1970  N   THR A 270     139.456 193.064 157.527  1.00197.38           N
ATOM   1971  CA  THR A 270     138.898 193.802 156.405  1.00197.38           C
ATOM   1972  C   THR A 270     139.290 193.129 155.098  1.00197.38           C
ATOM   1973  O   THR A 270     140.144 192.239 155.069  1.00197.38           O
ATOM   1974  CB  THR A 270     139.373 195.260 156.396  1.00197.38           C
ATOM   1975  OG1 THR A 270     140.797 195.300 156.557  1.00197.38           O
ATOM   1976  CG2 THR A 270     138.720 196.041 157.525  1.00197.38           C
ATOM   1977  N   ALA A 271     138.650 193.570 154.011  1.00177.43           N
ATOM   1978  CA  ALA A 271     138.901 192.970 152.705  1.00177.43           C
ATOM   1979  C   ALA A 271     140.322 193.224 152.223  1.00177.43           C
ATOM   1980  O   ALA A 271     140.936 192.341 151.614  1.00177.43           O
ATOM   1981  CB  ALA A 271     137.895 193.496 151.681  1.00177.43           C
ATOM   1982  N   ASP A 272     140.860 194.420 152.475  1.00166.44           N
ATOM   1983  CA  ASP A 272     142.197 194.751 151.994  1.00166.44           C
ATOM   1984  C   ASP A 272     143.265 193.842 152.583  1.00166.44           C
ATOM   1985  O   ASP A 272     144.302 193.629 151.945  1.00166.44           O
ATOM   1986  CB  ASP A 272     142.532 196.206 152.319  1.00166.44           C
ATOM   1987  CG  ASP A 272     142.752 196.434 153.800  1.00166.44           C
ATOM   1988  OD1 ASP A 272     141.892 196.016 154.601  1.00166.44           O
ATOM   1989  OD2 ASP A 272     143.789 197.026 154.163  1.00166.44           O
ATOM   1990  N   THR A 273     143.035 193.299 153.773  1.00172.08           N
ATOM   1991  CA  THR A 273     143.975 192.395 154.416  1.00172.08           C
ATOM   1992  C   THR A 273     143.820 190.958 153.944  1.00172.08           C
ATOM   1993  O   THR A 273     144.602 190.096 154.357  1.00172.08           O
ATOM   1994  CB  THR A 273     143.798 192.447 155.936  1.00172.08           C
ATOM   1995  OG1 THR A 273     142.538 191.861 156.288  1.00172.08           O
ATOM   1996  CG2 THR A 273     143.828 193.886 156.422  1.00172.08           C
ATOM   1997  N   VAL A 274     142.837 190.682 153.093  1.00180.72           N
ATOM   1998  CA  VAL A 274     142.517 189.328 152.664  1.00180.72           C
ATOM   1999  C   VAL A 274     142.632 189.260 151.150  1.00180.72           C
ATOM   2000  O   VAL A 274     142.079 190.109 150.442  1.00180.72           O
ATOM   2001  CB  VAL A 274     141.107 188.906 153.118  1.00180.72           C
ATOM   2002  CG1 VAL A 274     140.762 187.532 152.568  1.00180.72           C
ATOM   2003  CG2 VAL A 274     141.013 188.922 154.635  1.00180.72           C
ATOM   2004  N   HIS A 275     143.357 188.263 150.657  1.00157.89           N
ATOM   2005  CA  HIS A 275     143.497 188.031 149.230  1.00157.89           C
ATOM   2006  C   HIS A 275     143.106 186.594 148.921  1.00157.89           C
ATOM   2007  O   HIS A 275     143.581 185.659 149.572  1.00157.89           O
ATOM   2008  CB  HIS A 275     144.924 188.321 148.780  1.00157.89           C
ATOM   2009  CG  HIS A 275     145.328 189.748 148.974  1.00157.89           C
ATOM   2010  ND1 HIS A 275     144.801 190.779 148.226  1.00157.89           N
ATOM   2011  CD2 HIS A 275     146.187 190.319 149.850  1.00157.89           C
ATOM   2012  CE1 HIS A 275     145.329 191.922 148.624  1.00157.89           C
ATOM   2013  NE2 HIS A 275     146.174 191.671 149.609  1.00157.89           N
ATOM   2014  N   VAL A 276     142.235 186.423 147.925  1.00157.40           N
ATOM   2015  CA  VAL A 276     141.634 185.127 147.636  1.00157.40           C
ATOM   2016  C   VAL A 276     142.393 184.356 146.576  1.00157.40           C
ATOM   2017  O   VAL A 276     141.923 183.298 146.135  1.00157.40           O
ATOM   2018  CB  VAL A 276     140.166 185.289 147.203  1.00157.40           C
ATOM   2019  CG1 VAL A 276     139.419 186.102 148.223  1.00157.40           C
ATOM   2020  CG2 VAL A 276     140.081 185.931 145.829  1.00157.40           C
ATOM   2021  N   TYR A 277     143.552 184.846 146.153  1.00159.21           N
ATOM   2022  CA  TYR A 277     144.270 184.239 145.047  1.00159.21           C
ATOM   2023  C   TYR A 277     145.758 184.491 145.220  1.00159.21           C
ATOM   2024  O   TYR A 277     146.179 185.411 145.925  1.00159.21           O
ATOM   2025  CB  TYR A 277     143.783 184.795 143.709  1.00159.21           C
ATOM   2026  CG  TYR A 277     144.441 186.101 143.336  1.00159.21           C
ATOM   2027  CD1 TYR A 277     144.022 187.295 143.904  1.00159.21           C
ATOM   2028  CD2 TYR A 277     145.484 186.142 142.420  1.00159.21           C
ATOM   2029  CE1 TYR A 277     144.620 188.491 143.571  1.00159.21           C
ATOM   2030  CE2 TYR A 277     146.088 187.333 142.081  1.00159.21           C
ATOM   2031  CZ  TYR A 277     145.652 188.505 142.658  1.00159.21           C
ATOM   2032  OH  TYR A 277     146.252 189.696 142.322  1.00159.21           O
ATOM   2033  N   ARG A 278     146.553 183.654 144.564  1.00172.88           N
ATOM   2034  CA  ARG A 278     147.989 183.851 144.479  1.00172.88           C
ATOM   2035  C   ARG A 278     148.461 183.548 143.066  1.00172.88           C
ATOM   2036  O   ARG A 278     148.097 182.528 142.476  1.00172.88           O
ATOM   2037  CB  ARG A 278     148.736 182.980 145.487  1.00172.88           C
ATOM   2038  CG  ARG A 278     150.206 183.321 145.608  1.00172.88           C
ATOM   2039  CD  ARG A 278     150.882 182.430 146.625  1.00172.88           C
ATOM   2040  NE  ARG A 278     150.979 181.046 146.180  1.00172.88           N
ATOM   2041  CZ  ARG A 278     150.313 180.042 146.731  1.00172.88           C
ATOM   2042  NH1 ARG A 278     149.479 180.237 147.740  1.00172.88           N
ATOM   2043  NH2 ARG A 278     150.489 178.810 146.261  1.00172.88           N
ATOM   2044  N   TYR A 279     149.288 184.444 142.538  1.00165.44           N
ATOM   2045  CA  TYR A 279     149.778 184.318 141.174  1.00165.44           C
ATOM   2046  C   TYR A 279     150.733 183.142 141.058  1.00165.44           C
ATOM   2047  O   TYR A 279     151.783 183.118 141.709  1.00165.44           O
ATOM   2048  CB  TYR A 279     150.503 185.591 140.743  1.00165.44           C
ATOM   2049  CG  TYR A 279     149.617 186.718 140.281  1.00165.44           C
ATOM   2050  CD1 TYR A 279     148.850 186.599 139.131  1.00165.44           C
ATOM   2051  CD2 TYR A 279     149.569 187.914 140.981  1.00165.44           C
ATOM   2052  CE1 TYR A 279     148.047 187.636 138.701  1.00165.44           C
ATOM   2053  CE2 TYR A 279     148.772 188.955 140.560  1.00165.44           C
ATOM   2054  CZ  TYR A 279     148.012 188.812 139.421  1.00165.44           C
ATOM   2055  OH  TYR A 279     147.216 189.851 139.001  1.00165.44           O
ATOM   2056  N   VAL A 280     150.376 182.168 140.229  1.00165.21           N
ATOM   2057  CA  VAL A 280     151.383 181.241 139.733  1.00165.21           C
ATOM   2058  C   VAL A 280     152.369 181.965 138.832  1.00165.21           C
ATOM   2059  O   VAL A 280     153.582 181.773 138.943  1.00165.21           O
ATOM   2060  CB  VAL A 280     150.719 180.064 138.996  1.00165.21           C
ATOM   2061  CG1 VAL A 280     151.763 179.043 138.580  1.00165.21           C
ATOM   2062  CG2 VAL A 280     149.668 179.427 139.863  1.00165.21           C
ATOM   2063  N   MET A 281     151.849 182.812 137.950  1.00158.54           N
ATOM   2064  CA  MET A 281     152.664 183.605 137.040  1.00158.54           C
ATOM   2065  C   MET A 281     151.812 184.750 136.512  1.00158.54           C
ATOM   2066  O   MET A 281     150.609 184.584 136.286  1.00158.54           O
ATOM   2067  CB  MET A 281     153.250 182.715 135.930  1.00158.54           C
ATOM   2068  CG  MET A 281     152.314 182.165 134.851  1.00158.54           C
ATOM   2069  SD  MET A 281     151.531 183.308 133.707  1.00158.54           S
ATOM   2070  CE  MET A 281     152.982 183.843 132.813  1.00158.54           C
ATOM   2071  N   LYS A 282     152.437 185.913 136.349  1.00173.31           N
ATOM   2072  CA  LYS A 282     151.722 187.156 136.120  1.00173.31           C
ATOM   2073  C   LYS A 282     151.213 187.252 134.684  1.00173.31           C
ATOM   2074  O   LYS A 282     151.659 186.511 133.806  1.00173.31           O
ATOM   2075  CB  LYS A 282     152.630 188.341 136.439  1.00173.31           C
ATOM   2076  CG  LYS A 282     153.534 188.107 137.631  1.00173.31           C
ATOM   2077  CD  LYS A 282     152.711 187.834 138.880  1.00173.31           C
ATOM   2078  CE  LYS A 282     153.587 187.394 140.039  1.00173.31           C
ATOM   2079  NZ  LYS A 282     152.976 187.744 141.350  1.00173.31           N
ATOM   2080  N   PRO A 283     150.252 188.154 134.425  1.00197.64           N
ATOM   2081  CA  PRO A 283     149.814 188.385 133.043  1.00197.64           C
ATOM   2082  C   PRO A 283     150.971 188.739 132.128  1.00197.64           C
ATOM   2083  O   PRO A 283     151.713 189.690 132.389  1.00197.64           O
ATOM   2084  CB  PRO A 283     148.831 189.553 133.179  1.00197.64           C
ATOM   2085  CG  PRO A 283     148.301 189.423 134.558  1.00197.64           C
ATOM   2086  CD  PRO A 283     149.450 188.930 135.389  1.00197.64           C
ATOM   2087  N   THR A 284     151.133 187.977 131.055  1.00197.43           N
ATOM   2088  CA  THR A 284     152.240 188.197 130.142  1.00197.43           C
ATOM   2089  C   THR A 284     152.015 189.447 129.306  1.00197.43           C
ATOM   2090  O   THR A 284     150.881 189.861 129.053  1.00197.43           O
ATOM   2091  CB  THR A 284     152.416 187.003 129.206  1.00197.43           C
ATOM   2092  OG1 THR A 284     151.144 186.635 128.657  1.00197.43           O
ATOM   2093  CG2 THR A 284     153.006 185.829 129.947  1.00197.43           C
ATOM   2094  N   LEU A 285     153.120 190.056 128.888  1.00207.76           N
ATOM   2095  CA  LEU A 285     153.087 191.001 127.785  1.00207.76           C
ATOM   2096  C   LEU A 285     153.248 190.192 126.510  1.00207.76           C
ATOM   2097  O   LEU A 285     154.375 189.800 126.173  1.00207.76           O
ATOM   2098  CB  LEU A 285     154.200 192.029 127.912  1.00207.76           C
ATOM   2099  CG  LEU A 285     154.194 193.100 126.823  1.00207.76           C
ATOM   2100  CD1 LEU A 285     152.944 193.953 126.934  1.00207.76           C
ATOM   2101  CD2 LEU A 285     155.443 193.961 126.904  1.00207.76           C
ATOM   2102  N   PRO A 286     152.167 189.893 125.783  1.00197.61           N
ATOM   2103  CA  PRO A 286     152.270 188.963 124.651  1.00197.61           C
ATOM   2104  C   PRO A 286     153.228 189.479 123.588  1.00197.61           C
ATOM   2105  O   PRO A 286     153.274 190.675 123.295  1.00197.61           O
ATOM   2106  CB  PRO A 286     150.832 188.876 124.127  1.00197.61           C
ATOM   2107  CG  PRO A 286     150.162 190.108 124.628  1.00197.61           C
ATOM   2108  CD  PRO A 286     150.806 190.433 125.941  1.00197.61           C
ATOM   2109  N   VAL A 287     153.996 188.555 123.012  1.00180.02           N
ATOM   2110  CA  VAL A 287     155.002 188.913 122.020  1.00180.02           C
ATOM   2111  C   VAL A 287     154.441 189.001 120.607  1.00180.02           C
ATOM   2112  O   VAL A 287     154.695 189.994 119.910  1.00180.02           O
ATOM   2113  CB  VAL A 287     156.159 187.899 122.044  1.00180.02           C
ATOM   2114  CG1 VAL A 287     157.128 188.175 120.911  1.00180.02           C
ATOM   2115  CG2 VAL A 287     156.873 187.944 123.386  1.00180.02           C
ATOM   2116  N   ARG A 288     153.679 188.006 120.171  1.00190.42           N
ATOM   2117  CA  ARG A 288     153.205 187.925 118.800  1.00190.42           C
ATOM   2118  C   ARG A 288     151.694 188.080 118.774  1.00190.42           C
ATOM   2119  O   ARG A 288     150.985 187.472 119.581  1.00190.42           O
ATOM   2120  CB  ARG A 288     153.602 186.595 118.164  1.00190.42           C
ATOM   2121  CG  ARG A 288     153.014 186.361 116.786  1.00190.42           C
ATOM   2122  CD  ARG A 288     152.986 184.873 116.448  1.00190.42           C
ATOM   2123  NE  ARG A 288     152.565 184.024 117.561  1.00190.42           N
ATOM   2124  CZ  ARG A 288     151.426 184.142 118.234  1.00190.42           C
ATOM   2125  NH1 ARG A 288     150.506 185.032 117.897  1.00190.42           N
ATOM   2126  NH2 ARG A 288     151.196 183.332 119.264  1.00190.42           N
ATOM   2127  N   ARG A 289     151.208 188.898 117.847  1.00229.39           N
ATOM   2128  CA  ARG A 289     149.775 189.092 117.696  1.00229.39           C
ATOM   2129  C   ARG A 289     149.115 187.812 117.162  1.00229.39           C
ATOM   2130  O   ARG A 289     149.644 187.157 116.261  1.00229.39           O
ATOM   2131  CB  ARG A 289     149.493 190.271 116.765  1.00229.39           C
ATOM   2132  CG  ARG A 289     150.126 190.142 115.390  1.00229.39           C
ATOM   2133  CD  ARG A 289     149.887 191.379 114.543  1.00229.39           C
ATOM   2134  NE  ARG A 289     150.641 191.331 113.296  1.00229.39           N
ATOM   2135  CZ  ARG A 289     151.115 192.396 112.664  1.00229.39           C
ATOM   2136  NH1 ARG A 289     150.939 193.618 113.138  1.00229.39           N
ATOM   2137  NH2 ARG A 289     151.789 192.230 111.529  1.00229.39           N
ATOM   2138  N   ASP A 290     147.734 187.360 117.841  1.00226.33           N
ATOM   2139  CA  ASP A 290     146.923 186.187 117.473  1.00226.33           C
ATOM   2140  C   ASP A 290     146.382 186.322 116.058  1.00226.33           C
ATOM   2141  O   ASP A 290     146.437 185.373 115.270  1.00226.33           O
ATOM   2142  CB  ASP A 290     145.779 186.011 118.467  1.00226.33           C
ATOM   2143  CG  ASP A 290     146.264 185.954 119.897  1.00226.33           C
ATOM   2144  OD1 ASP A 290     147.115 185.092 120.200  1.00226.33           O
ATOM   2145  OD2 ASP A 290     145.803 186.777 120.714  1.00226.33           O
ATOM   2146  N   SER A 291     145.865 187.501 115.729  1.00232.15           N
ATOM   2147  CA  SER A 291     145.380 187.800 114.392  1.00232.15           C
ATOM   2148  C   SER A 291     145.689 189.254 114.095  1.00232.15           C
ATOM   2149  O   SER A 291     145.727 190.078 115.018  1.00232.15           O
ATOM   2150  CB  SER A 291     143.872 187.537 114.263  1.00232.15           C
ATOM   2151  OG  SER A 291     143.125 188.576 114.868  1.00232.15           O
ATOM   2152  N   PRO A 292     145.916 189.611 112.826  1.00244.47           N
ATOM   2153  CA  PRO A 292     145.920 188.746 111.638  1.00244.47           C
ATOM   2154  C   PRO A 292     147.205 187.935 111.506  1.00244.47           C
ATOM   2155  O   PRO A 292     148.275 188.372 111.917  1.00244.47           O
ATOM   2156  CB  PRO A 292     145.753 189.751 110.494  1.00244.47           C
ATOM   2157  CG  PRO A 292     146.454 190.980 110.992  1.00244.47           C
ATOM   2158  CD  PRO A 292     146.187 191.017 112.479  1.00244.47           C
ATOM   2159  N   LYS A 293     147.112 186.735 110.931  1.00258.76           N
ATOM   2160  CA  LYS A 293     148.276 185.881 110.698  1.00258.76           C
ATOM   2161  C   LYS A 293     148.870 186.260 109.345  1.00258.76           C
ATOM   2162  O   LYS A 293     148.409 185.836 108.282  1.00258.76           O
ATOM   2163  CB  LYS A 293     147.879 184.412 110.752  1.00258.76           C
ATOM   2164  CG  LYS A 293     147.382 183.959 112.114  1.00258.76           C
ATOM   2165  CD  LYS A 293     147.132 182.462 112.137  1.00258.76           C
ATOM   2166  CE  LYS A 293     146.617 182.007 113.492  1.00258.76           C
ATOM   2167  NZ  LYS A 293     146.380 180.537 113.524  1.00258.76           N
ATOM   2168  N   THR A 294     149.926 187.076 109.396  1.00264.71           N
ATOM   2169  CA  THR A 294     150.464 187.683 108.182  1.00264.71           C
ATOM   2170  C   THR A 294     150.963 186.632 107.196  1.00264.71           C
ATOM   2171  O   THR A 294     150.664 186.697 105.998  1.00264.71           O
ATOM   2172  CB  THR A 294     151.587 188.657 108.541  1.00264.71           C
ATOM   2173  OG1 THR A 294     152.632 187.954 109.226  1.00264.71           O
ATOM   2174  CG2 THR A 294     151.058 189.765 109.437  1.00264.71           C
ATOM   2175  N   ALA A 295     151.719 185.647 107.684  1.00249.04           N
ATOM   2176  CA  ALA A 295     152.276 184.633 106.793  1.00249.04           C
ATOM   2177  C   ALA A 295     151.176 183.790 106.160  1.00249.04           C
ATOM   2178  O   ALA A 295     151.170 183.564 104.943  1.00249.04           O
ATOM   2179  CB  ALA A 295     153.262 183.751 107.558  1.00249.04           C
ATOM   2180  N   ILE A 296     150.230 183.319 106.974  1.00269.96           N
ATOM   2181  CA  ILE A 296     149.154 182.482 106.455  1.00269.96           C
ATOM   2182  C   ILE A 296     148.255 183.282 105.522  1.00269.96           C
ATOM   2183  O   ILE A 296     147.802 182.775 104.489  1.00269.96           O
ATOM   2184  CB  ILE A 296     148.360 181.858 107.616  1.00269.96           C
ATOM   2185  CG1 ILE A 296     149.284 181.005 108.488  1.00269.96           C
ATOM   2186  CG2 ILE A 296     147.202 181.025 107.086  1.00269.96           C
ATOM   2187  CD1 ILE A 296     148.565 180.237 109.574  1.00269.96           C
ATOM   2188  N   THR A 297     147.981 184.543 105.868  1.00296.20           N
ATOM   2189  CA  THR A 297     147.170 185.386 104.996  1.00296.20           C
ATOM   2190  C   THR A 297     147.855 185.603 103.653  1.00296.20           C
ATOM   2191  O   THR A 297     147.206 185.558 102.602  1.00296.20           O
ATOM   2192  CB  THR A 297     146.885 186.727 105.671  1.00296.20           C
ATOM   2193  OG1 THR A 297     146.301 186.500 106.960  1.00296.20           O
ATOM   2194  CG2 THR A 297     145.925 187.555 104.830  1.00296.20           C
ATOM   2195  N   LEU A 298     149.169 185.837 103.667  1.00285.08           N
ATOM   2196  CA  LEU A 298     149.902 186.006 102.418  1.00285.08           C
ATOM   2197  C   LEU A 298     149.892 184.726 101.592  1.00285.08           C
ATOM   2198  O   LEU A 298     149.745 184.775 100.366  1.00285.08           O
ATOM   2199  CB  LEU A 298     151.334 186.452 102.707  1.00285.08           C
ATOM   2200  CG  LEU A 298     151.493 187.909 103.145  1.00285.08           C
ATOM   2201  CD1 LEU A 298     152.942 188.212 103.489  1.00285.08           C
ATOM   2202  CD2 LEU A 298     150.986 188.851 102.064  1.00285.08           C
ATOM   2203  N   VAL A 299     150.049 183.572 102.243  1.00282.12           N
ATOM   2204  CA  VAL A 299     150.003 182.301 101.521  1.00282.12           C
ATOM   2205  C   VAL A 299     148.634 182.102 100.883  1.00282.12           C
ATOM   2206  O   VAL A 299     148.521 181.678  99.723  1.00282.12           O
ATOM   2207  CB  VAL A 299     150.363 181.140 102.467  1.00282.12           C
ATOM   2208  CG1 VAL A 299     150.009 179.803 101.831  1.00282.12           C
ATOM   2209  CG2 VAL A 299     151.839 181.192 102.832  1.00282.12           C
ATOM   2210  N   LEU A 300     147.573 182.403 101.632  1.00311.13           N
ATOM   2211  CA  LEU A 300     146.224 182.271 101.097  1.00311.13           C
ATOM   2212  C   LEU A 300     146.006 183.218  99.924  1.00311.13           C
ATOM   2213  O   LEU A 300     145.376 182.849  98.925  1.00311.13           O
ATOM   2214  CB  LEU A 300     145.203 182.522 102.204  1.00311.13           C
ATOM   2215  CG  LEU A 300     145.068 181.361 103.191  1.00311.13           C
ATOM   2216  CD1 LEU A 300     144.245 181.763 104.402  1.00311.13           C
ATOM   2217  CD2 LEU A 300     144.454 180.156 102.506  1.00311.13           C
ATOM   2218  N   ALA A 301     146.523 184.444 100.028  1.00314.57           N
ATOM   2219  CA  ALA A 301     146.414 185.386  98.920  1.00314.57           C
ATOM   2220  C   ALA A 301     147.132 184.864  97.687  1.00314.57           C
ATOM   2221  O   ALA A 301     146.601 184.938  96.573  1.00314.57           O
ATOM   2222  CB  ALA A 301     146.976 186.747  99.325  1.00314.57           C
ATOM   2223  N   VAL A 302     148.341 184.327  97.866  1.00319.21           N
ATOM   2224  CA  VAL A 302     149.086 183.791  96.731  1.00319.21           C
ATOM   2225  C   VAL A 302     148.297 182.673  96.065  1.00319.21           C
ATOM   2226  O   VAL A 302     148.150 182.640  94.837  1.00319.21           O
ATOM   2227  CB  VAL A 302     150.481 183.311  97.174  1.00319.21           C
ATOM   2228  CG1 VAL A 302     151.207 182.655  96.008  1.00319.21           C
ATOM   2229  CG2 VAL A 302     151.298 184.480  97.698  1.00319.21           C
ATOM   2230  N   LEU A 303     147.761 181.749  96.867  1.00333.65           N
ATOM   2231  CA  LEU A 303     147.063 180.609  96.280  1.00333.65           C
ATOM   2232  C   LEU A 303     145.793 181.050  95.559  1.00333.65           C
ATOM   2233  O   LEU A 303     145.505 180.584  94.450  1.00333.65           O
ATOM   2234  CB  LEU A 303     146.763 179.548  97.346  1.00333.65           C
ATOM   2235  CG  LEU A 303     145.910 179.799  98.591  1.00333.65           C
ATOM   2236  CD1 LEU A 303     144.421 179.639  98.313  1.00333.65           C
ATOM   2237  CD2 LEU A 303     146.341 178.869  99.711  1.00333.65           C
ATOM   2238  N   LEU A 304     145.033 181.975  96.153  1.00341.93           N
ATOM   2239  CA  LEU A 304     143.783 182.392  95.524  1.00341.93           C
ATOM   2240  C   LEU A 304     144.049 183.190  94.251  1.00341.93           C
ATOM   2241  O   LEU A 304     143.345 183.029  93.246  1.00341.93           O
ATOM   2242  CB  LEU A 304     142.925 183.188  96.512  1.00341.93           C
ATOM   2243  CG  LEU A 304     143.366 184.542  97.072  1.00341.93           C
ATOM   2244  CD1 LEU A 304     142.908 185.684  96.180  1.00341.93           C
ATOM   2245  CD2 LEU A 304     142.833 184.724  98.485  1.00341.93           C
ATOM   2246  N   GLY A 305     145.069 184.053  94.271  1.00322.46           N
ATOM   2247  CA  GLY A 305     145.428 184.781  93.066  1.00322.46           C
ATOM   2248  C   GLY A 305     145.892 183.860  91.956  1.00322.46           C
ATOM   2249  O   GLY A 305     145.503 184.022  90.796  1.00322.46           O
ATOM   2250  N   GLY A 306     146.721 182.871  92.296  1.00315.95           N
ATOM   2251  CA  GLY A 306     147.131 181.900  91.298  1.00315.95           C
ATOM   2252  C   GLY A 306     145.952 181.143  90.721  1.00315.95           C
ATOM   2253  O   GLY A 306     145.872 180.917  89.511  1.00315.95           O
ATOM   2254  N   MET A 307     145.004 180.762  91.581  1.00348.24           N
ATOM   2255  CA  MET A 307     143.845 180.004  91.120  1.00348.24           C
ATOM   2256  C   MET A 307     142.980 180.835  90.178  1.00348.24           C
ATOM   2257  O   MET A 307     142.537 180.346  89.131  1.00348.24           O
ATOM   2258  CB  MET A 307     143.039 179.512  92.324  1.00348.24           C
ATOM   2259  CG  MET A 307     141.829 178.643  91.989  1.00348.24           C
ATOM   2260  SD  MET A 307     140.346 179.555  91.519  1.00348.24           S
ATOM   2261  CE  MET A 307     139.859 180.235  93.103  1.00348.24           C
ATOM   2262  N   ILE A 308     142.723 182.097  90.532  1.00339.00           N
ATOM   2263  CA  ILE A 308     141.860 182.926  89.690  1.00339.00           C
ATOM   2264  C   ILE A 308     142.554 183.247  88.369  1.00339.00           C
ATOM   2265  O   ILE A 308     141.919 183.281  87.305  1.00339.00           O
ATOM   2266  CB  ILE A 308     141.418 184.198  90.440  1.00339.00           C
ATOM   2267  CG1 ILE A 308     142.617 185.054  90.845  1.00339.00           C
ATOM   2268  CG2 ILE A 308     140.587 183.833  91.660  1.00339.00           C
ATOM   2269  CD1 ILE A 308     142.244 186.397  91.427  1.00339.00           C
ATOM   2270  N   GLY A 309     143.871 183.473  88.412  1.00331.14           N
ATOM   2271  CA  GLY A 309     144.608 183.661  87.174  1.00331.14           C
ATOM   2272  C   GLY A 309     144.546 182.436  86.283  1.00331.14           C
ATOM   2273  O   GLY A 309     144.332 182.541  85.073  1.00331.14           O
ATOM   2274  N   ALA A 310     144.708 181.253  86.880  1.00355.44           N
ATOM   2275  CA  ALA A 310     144.606 180.012  86.122  1.00355.44           C
ATOM   2276  C   ALA A 310     143.233 179.880  85.476  1.00355.44           C
ATOM   2277  O   ALA A 310     143.117 179.514  84.299  1.00355.44           O
ATOM   2278  CB  ALA A 310     144.886 178.823  87.041  1.00355.44           C
ATOM   2279  N   GLY A 311     142.179 180.179  86.239  1.00351.98           N
ATOM   2280  CA  GLY A 311     140.833 180.060  85.704  1.00351.98           C
ATOM   2281  C   GLY A 311     140.580 180.994  84.536  1.00351.98           C
ATOM   2282  O   GLY A 311     140.058 180.576  83.496  1.00351.98           O
ATOM   2283  N   ILE A 312     140.959 182.267  84.680  1.00324.62           N
ATOM   2284  CA  ILE A 312     140.726 183.213  83.591  1.00324.62           C
ATOM   2285  C   ILE A 312     141.569 182.845  82.375  1.00324.62           C
ATOM   2286  O   ILE A 312     141.121 182.984  81.229  1.00324.62           O
ATOM   2287  CB  ILE A 312     140.974 184.663  84.054  1.00324.62           C
ATOM   2288  CG1 ILE A 312     140.443 185.648  83.009  1.00324.62           C
ATOM   2289  CG2 ILE A 312     142.446 184.922  84.328  1.00324.62           C
ATOM   2290  CD1 ILE A 312     138.943 185.602  82.830  1.00324.62           C
ATOM   2291  N   VAL A 313     142.784 182.334  82.599  1.00334.75           N
ATOM   2292  CA  VAL A 313     143.646 181.968  81.479  1.00334.75           C
ATOM   2293  C   VAL A 313     143.051 180.798  80.707  1.00334.75           C
ATOM   2294  O   VAL A 313     142.985 180.822  79.474  1.00334.75           O
ATOM   2295  CB  VAL A 313     145.071 181.660  81.971  1.00334.75           C
ATOM   2296  CG1 VAL A 313     145.857 180.931  80.893  1.00334.75           C
ATOM   2297  CG2 VAL A 313     145.774 182.949  82.341  1.00334.75           C
ATOM   2298  N   LEU A 314     142.606 179.757  81.415  1.00339.72           N
ATOM   2299  CA  LEU A 314     142.034 178.608  80.715  1.00339.72           C
ATOM   2300  C   LEU A 314     140.735 178.987  80.011  1.00339.72           C
ATOM   2301  O   LEU A 314     140.470 178.533  78.889  1.00339.72           O
ATOM   2302  CB  LEU A 314     141.822 177.434  81.677  1.00339.72           C
ATOM   2303  CG  LEU A 314     141.030 177.568  82.980  1.00339.72           C
ATOM   2304  CD1 LEU A 314     139.535 177.389  82.764  1.00339.72           C
ATOM   2305  CD2 LEU A 314     141.546 176.568  84.003  1.00339.72           C
ATOM   2306  N   GLY A 315     139.916 179.831  80.648  1.00310.79           N
ATOM   2307  CA  GLY A 315     138.691 180.274  80.003  1.00310.79           C
ATOM   2308  C   GLY A 315     138.952 181.051  78.728  1.00310.79           C
ATOM   2309  O   GLY A 315     138.306 180.819  77.703  1.00310.79           O
ATOM   2310  N   ARG A 316     139.910 181.979  78.769  1.00288.24           N
ATOM   2311  CA  ARG A 316     140.264 182.731  77.571  1.00288.24           C
ATOM   2312  C   ARG A 316     140.924 181.838  76.525  1.00288.24           C
ATOM   2313  O   ARG A 316     140.816 182.102  75.321  1.00288.24           O
ATOM   2314  CB  ARG A 316     141.173 183.899  77.955  1.00288.24           C
ATOM   2315  CG  ARG A 316     141.351 184.957  76.885  1.00288.24           C
ATOM   2316  CD  ARG A 316     142.356 185.999  77.347  1.00288.24           C
ATOM   2317  NE  ARG A 316     143.733 185.543  77.203  1.00288.24           N
ATOM   2318  CZ  ARG A 316     144.798 186.311  77.386  1.00288.24           C
ATOM   2319  NH1 ARG A 316     144.681 187.587  77.718  1.00288.24           N
ATOM   2320  NH2 ARG A 316     146.010 185.786  77.238  1.00288.24           N
ATOM   2321  N   ASN A 317     141.606 180.776  76.963  1.00362.22           N
ATOM   2322  CA  ASN A 317     142.287 179.886  76.029  1.00362.22           C
ATOM   2323  C   ASN A 317     141.301 179.015  75.259  1.00362.22           C
ATOM   2324  O   ASN A 317     141.448 178.830  74.045  1.00362.22           O
ATOM   2325  CB  ASN A 317     143.294 179.015  76.782  1.00362.22           C
ATOM   2326  CG  ASN A 317     144.526 178.697  75.956  1.00362.22           C
ATOM   2327  OD1 ASN A 317     144.425 178.200  74.835  1.00362.22           O
ATOM   2328  ND2 ASN A 317     145.699 178.982  76.511  1.00362.22           N
ATOM   2329  N   ALA A 318     140.296 178.463  75.944  1.00310.36           N
ATOM   2330  CA  ALA A 318     139.382 177.540  75.276  1.00310.36           C
ATOM   2331  C   ALA A 318     138.524 178.251  74.236  1.00310.36           C
ATOM   2332  O   ALA A 318     138.185 177.667  73.200  1.00310.36           O
ATOM   2333  CB  ALA A 318     138.500 176.832  76.301  1.00310.36           C
ATOM   2334  N   LEU A 319     138.154 179.502  74.496  1.00273.94           N
ATOM   2335  CA  LEU A 319     137.338 180.268  73.559  1.00273.94           C
ATOM   2336  C   LEU A 319     138.062 180.485  72.234  1.00273.94           C
ATOM   2337  O   LEU A 319     137.442 180.474  71.170  1.00273.94           O
ATOM   2338  CB  LEU A 319     136.946 181.618  74.162  1.00273.94           C
ATOM   2339  CG  LEU A 319     135.698 181.639  75.044  1.00273.94           C
ATOM   2340  CD1 LEU A 319     135.578 182.970  75.766  1.00273.94           C
ATOM   2341  CD2 LEU A 319     134.452 181.358  74.218  1.00273.94           C
TER
ATOM   2342  N   LEU B  20     136.499 171.221  82.942  1.00285.91           N
ATOM   2343  CA  LEU B  20     136.507 172.290  83.931  1.00285.91           C
ATOM   2344  C   LEU B  20     136.777 173.639  83.272  1.00285.91           C
ATOM   2345  O   LEU B  20     136.823 174.672  83.939  1.00285.91           O
ATOM   2346  CB  LEU B  20     137.537 171.991  85.030  1.00285.91           C
ATOM   2347  CG  LEU B  20     139.033 171.848  84.712  1.00285.91           C
ATOM   2348  CD1 LEU B  20     139.756 173.190  84.637  1.00285.91           C
ATOM   2349  CD2 LEU B  20     139.700 170.930  85.734  1.00285.91           C
ATOM   2350  N   ILE B  21     136.944 173.619  81.948  1.00271.21           N
ATOM   2351  CA  ILE B  21     137.174 174.855  81.208  1.00271.21           C
ATOM   2352  C   ILE B  21     135.908 175.275  80.469  1.00271.21           C
ATOM   2353  O   ILE B  21     135.413 176.401  80.632  1.00271.21           O
ATOM   2354  CB  ILE B  21     138.355 174.677  80.239  1.00271.21           C
ATOM   2355  CG1 ILE B  21     139.592 174.177  80.982  1.00271.21           C
ATOM   2356  CG2 ILE B  21     138.671 175.989  79.563  1.00271.21           C
ATOM   2357  CD1 ILE B  21     140.752 173.872  80.061  1.00271.21           C
ATOM   2358  N   GLU B  22     135.375 174.380  79.634  1.00287.48           N
ATOM   2359  CA  GLU B  22     134.125 174.659  78.937  1.00287.48           C
ATOM   2360  C   GLU B  22     132.997 174.900  79.931  1.00287.48           C
ATOM   2361  O   GLU B  22     132.075 175.676  79.657  1.00287.48           O
ATOM   2362  CB  GLU B  22     133.766 173.507  77.994  1.00287.48           C
ATOM   2363  CG  GLU B  22     134.794 173.191  76.901  1.00287.48           C
ATOM   2364  CD  GLU B  22     136.106 172.647  77.441  1.00287.48           C
ATOM   2365  OE1 GLU B  22     136.115 171.502  77.937  1.00287.48           O
ATOM   2366  OE2 GLU B  22     137.125 173.365  77.371  1.00287.48           O
ATOM   2367  N   LEU B  23     133.065 174.246  81.093  1.00328.34           N
ATOM   2368  CA  LEU B  23     132.120 174.530  82.167  1.00328.34           C
ATOM   2369  C   LEU B  23     132.162 176.002  82.555  1.00328.34           C
ATOM   2370  O   LEU B  23     131.121 176.666  82.615  1.00328.34           O
ATOM   2371  CB  LEU B  23     132.428 173.652  83.382  1.00328.34           C
ATOM   2372  CG  LEU B  23     131.991 172.181  83.428  1.00328.34           C
ATOM   2373  CD1 LEU B  23     130.476 172.082  83.479  1.00328.34           C
ATOM   2374  CD2 LEU B  23     132.554 171.354  82.273  1.00328.34           C
ATOM   2375  N   LEU B  24     133.362 176.530  82.811  1.00325.12           N
ATOM   2376  CA  LEU B  24     133.496 177.929  83.203  1.00325.12           C
ATOM   2377  C   LEU B  24     133.043 178.861  82.088  1.00325.12           C
ATOM   2378  O   LEU B  24     132.431 179.903  82.350  1.00325.12           O
ATOM   2379  CB  LEU B  24     134.944 178.225  83.595  1.00325.12           C
ATOM   2380  CG  LEU B  24     135.254 179.663  84.012  1.00325.12           C
ATOM   2381  CD1 LEU B  24     134.462 180.045  85.252  1.00325.12           C
ATOM   2382  CD2 LEU B  24     136.747 179.847  84.244  1.00325.12           C
ATOM   2383  N   LEU B  25     133.344 178.510  80.836  1.00283.27           N
ATOM   2384  CA  LEU B  25     132.909 179.351  79.725  1.00283.27           C
ATOM   2385  C   LEU B  25     131.388 179.396  79.627  1.00283.27           C
ATOM   2386  O   LEU B  25     130.799 180.469  79.441  1.00283.27           O
ATOM   2387  CB  LEU B  25     133.523 178.854  78.419  1.00283.27           C
ATOM   2388  CG  LEU B  25     135.026 179.108  78.327  1.00283.27           C
ATOM   2389  CD1 LEU B  25     135.577 178.595  77.010  1.00283.27           C
ATOM   2390  CD2 LEU B  25     135.324 180.586  78.516  1.00283.27           C
ATOM   2391  N   GLN B  26     130.735 178.240  79.766  1.00302.76           N
ATOM   2392  CA  GLN B  26     129.277 178.203  79.751  1.00302.76           C
ATOM   2393  C   GLN B  26     128.702 179.001  80.914  1.00302.76           C
ATOM   2394  O   GLN B  26     127.688 179.693  80.768  1.00302.76           O
ATOM   2395  CB  GLN B  26     128.790 176.755  79.803  1.00302.76           C
ATOM   2396  CG  GLN B  26     129.104 175.944  78.560  1.00302.76           C
ATOM   2397  CD  GLN B  26     128.950 174.455  78.790  1.00302.76           C
ATOM   2398  OE1 GLN B  26     128.190 174.025  79.657  1.00302.76           O
ATOM   2399  NE2 GLN B  26     129.673 173.657  78.013  1.00302.76           N
ATOM   2400  N   LEU B  27     129.341 178.911  82.084  1.00320.97           N
ATOM   2401  CA  LEU B  27     128.872 179.672  83.237  1.00320.97           C
ATOM   2402  C   LEU B  27     128.968 181.169  82.984  1.00320.97           C
ATOM   2403  O   LEU B  27     128.042 181.922  83.306  1.00320.97           O
ATOM   2404  CB  LEU B  27     129.673 179.295  84.482  1.00320.97           C
ATOM   2405  CG  LEU B  27     129.496 177.864  84.981  1.00320.97           C
ATOM   2406  CD1 LEU B  27     130.444 177.570  86.135  1.00320.97           C
ATOM   2407  CD2 LEU B  27     128.055 177.613  85.364  1.00320.97           C
ATOM   2408  N   TRP B  28     130.086 181.617  82.410  1.00292.95           N
ATOM   2409  CA  TRP B  28     130.242 183.038  82.120  1.00292.95           C
ATOM   2410  C   TRP B  28     129.222 183.499  81.088  1.00292.95           C
ATOM   2411  O   TRP B  28     128.689 184.610  81.185  1.00292.95           O
ATOM   2412  CB  TRP B  28     131.663 183.328  81.639  1.00292.95           C
ATOM   2413  CG  TRP B  28     131.750 184.488  80.692  1.00292.95           C
ATOM   2414  CD1 TRP B  28     132.061 184.441  79.365  1.00292.95           C
ATOM   2415  CD2 TRP B  28     131.526 185.870  81.002  1.00292.95           C
ATOM   2416  NE1 TRP B  28     132.044 185.705  78.829  1.00292.95           N
ATOM   2417  CE2 TRP B  28     131.717 186.601  79.813  1.00292.95           C
ATOM   2418  CE3 TRP B  28     131.180 186.559  82.169  1.00292.95           C
ATOM   2419  CZ2 TRP B  28     131.576 187.985  79.757  1.00292.95           C
ATOM   2420  CZ3 TRP B  28     131.041 187.934  82.111  1.00292.95           C
ATOM   2421  CH2 TRP B  28     131.239 188.632  80.913  1.00292.95           C
ATOM   2422  N   ARG B  29     128.938 182.658  80.089  1.00265.78           N
ATOM   2423  CA  ARG B  29     127.946 183.034  79.088  1.00265.78           C
ATOM   2424  C   ARG B  29     126.552 183.194  79.684  1.00265.78           C
ATOM   2425  O   ARG B  29     125.855 184.166  79.371  1.00265.78           O
ATOM   2426  CB  ARG B  29     127.920 182.015  77.951  1.00265.78           C
ATOM   2427  CG  ARG B  29     126.791 182.251  76.958  1.00265.78           C
ATOM   2428  CD  ARG B  29     126.976 183.564  76.212  1.00265.78           C
ATOM   2429  NE  ARG B  29     126.297 184.657  76.900  1.00265.78           N
ATOM   2430  CZ  ARG B  29     126.432 185.940  76.597  1.00265.78           C
ATOM   2431  NH1 ARG B  29     127.225 186.339  75.616  1.00265.78           N
ATOM   2432  NH2 ARG B  29     125.757 186.846  77.298  1.00265.78           N
ATOM   2433  N   GLY B  30     126.130 182.271  80.540  1.00304.34           N
ATOM   2434  CA  GLY B  30     124.802 182.330  81.109  1.00304.34           C
ATOM   2435  C   GLY B  30     124.692 183.053  82.432  1.00304.34           C
ATOM   2436  O   GLY B  30     123.956 182.594  83.310  1.00304.34           O
ATOM   2437  N   LYS B  31     125.395 184.174  82.609  1.00295.54           N
ATOM   2438  CA  LYS B  31     125.470 184.805  83.924  1.00295.54           C
ATOM   2439  C   LYS B  31     124.138 185.418  84.348  1.00295.54           C
ATOM   2440  O   LYS B  31     123.836 185.491  85.545  1.00295.54           O
ATOM   2441  CB  LYS B  31     126.576 185.863  83.932  1.00295.54           C
ATOM   2442  CG  LYS B  31     126.379 186.987  82.931  1.00295.54           C
ATOM   2443  CD  LYS B  31     127.568 187.932  82.919  1.00295.54           C
ATOM   2444  CE  LYS B  31     127.369 189.042  81.899  1.00295.54           C
ATOM   2445  NZ  LYS B  31     128.531 189.971  81.843  1.00295.54           N
ATOM   2446  N   MET B  32     123.332 185.875  83.386  1.00302.62           N
ATOM   2447  CA  MET B  32     122.133 186.641  83.727  1.00302.62           C
ATOM   2448  C   MET B  32     121.065 185.741  84.355  1.00302.62           C
ATOM   2449  O   MET B  32     120.378 186.135  85.308  1.00302.62           O
ATOM   2450  CB  MET B  32     121.610 187.340  82.468  1.00302.62           C
ATOM   2451  CG  MET B  32     120.264 188.036  82.583  1.00302.62           C
ATOM   2452  SD  MET B  32     120.154 189.026  84.090  1.00302.62           S
ATOM   2453  CE  MET B  32     118.449 188.763  84.567  1.00302.62           C
ATOM   2454  N   THR B  33     120.921 184.518  83.845  1.00300.81           N
ATOM   2455  CA  THR B  33     119.994 183.569  84.453  1.00300.81           C
ATOM   2456  C   THR B  33     120.470 183.152  85.841  1.00300.81           C
ATOM   2457  O   THR B  33     119.657 182.873  86.731  1.00300.81           O
ATOM   2458  CB  THR B  33     119.831 182.350  83.547  1.00300.81           C
ATOM   2459  OG1 THR B  33     119.467 182.781  82.229  1.00300.81           O
ATOM   2460  CG2 THR B  33     118.743 181.423  84.079  1.00300.81           C
ATOM   2461  N   ILE B  34     121.788 183.105  86.042  1.00320.42           N
ATOM   2462  CA  ILE B  34     122.325 182.873  87.379  1.00320.42           C
ATOM   2463  C   ILE B  34     121.976 184.039  88.293  1.00320.42           C
ATOM   2464  O   ILE B  34     121.712 183.859  89.486  1.00320.42           O
ATOM   2465  CB  ILE B  34     123.843 182.626  87.315  1.00320.42           C
ATOM   2466  CG1 ILE B  34     124.144 181.515  86.307  1.00320.42           C
ATOM   2467  CG2 ILE B  34     124.389 182.273  88.690  1.00320.42           C
ATOM   2468  CD1 ILE B  34     125.612 181.235  86.105  1.00320.42           C
ATOM   2469  N   ILE B  35     121.970 185.255  87.743  1.00323.97           N
ATOM   2470  CA  ILE B  35     121.494 186.412  88.498  1.00323.97           C
ATOM   2471  C   ILE B  35     120.047 186.192  88.922  1.00323.97           C
ATOM   2472  O   ILE B  35     119.665 186.453  90.070  1.00323.97           O
ATOM   2473  CB  ILE B  35     121.641 187.696  87.661  1.00323.97           C
ATOM   2474  CG1 ILE B  35     123.106 187.955  87.307  1.00323.97           C
ATOM   2475  CG2 ILE B  35     121.036 188.890  88.391  1.00323.97           C
ATOM   2476  CD1 ILE B  35     123.318 189.221  86.501  1.00323.97           C
ATOM   2477  N   VAL B  36     119.228 185.691  87.997  1.00299.08           N
ATOM   2478  CA  VAL B  36     117.830 185.394  88.312  1.00299.08           C
ATOM   2479  C   VAL B  36     117.737 184.391  89.457  1.00299.08           C
ATOM   2480  O   VAL B  36     117.007 184.600  90.435  1.00299.08           O
ATOM   2481  CB  VAL B  36     117.102 184.874  87.060  1.00299.08           C
ATOM   2482  CG1 VAL B  36     115.738 184.322  87.439  1.00299.08           C
ATOM   2483  CG2 VAL B  36     116.966 185.981  86.031  1.00299.08           C
ATOM   2484  N   ALA B  37     118.475 183.288  89.348  1.00313.62           N
ATOM   2485  CA  ALA B  37     118.417 182.246  90.368  1.00313.62           C
ATOM   2486  C   ALA B  37     118.873 182.771  91.725  1.00313.62           C
ATOM   2487  O   ALA B  37     118.250 182.481  92.758  1.00313.62           O
ATOM   2488  CB  ALA B  37     119.266 181.056  89.931  1.00313.62           C
ATOM   2489  N   VAL B  38     119.937 183.576  91.739  1.00353.57           N
ATOM   2490  CA  VAL B  38     120.469 184.089  92.997  1.00353.57           C
ATOM   2491  C   VAL B  38     119.479 185.053  93.642  1.00353.57           C
ATOM   2492  O   VAL B  38     119.257 185.011  94.857  1.00353.57           O
ATOM   2493  CB  VAL B  38     121.843 184.747  92.772  1.00353.57           C
ATOM   2494  CG1 VAL B  38     122.287 185.495  94.018  1.00353.57           C
ATOM   2495  CG2 VAL B  38     122.876 183.703  92.398  1.00353.57           C
ATOM   2496  N   ILE B  39     118.865 185.936  92.847  1.00371.62           N
ATOM   2497  CA  ILE B  39     117.951 186.913  93.439  1.00371.62           C
ATOM   2498  C   ILE B  39     116.681 186.224  93.928  1.00371.62           C
ATOM   2499  O   ILE B  39     116.089 186.625  94.936  1.00371.62           O
ATOM   2500  CB  ILE B  39     117.637 188.058  92.457  1.00371.62           C
ATOM   2501  CG1 ILE B  39     116.932 187.544  91.204  1.00371.62           C
ATOM   2502  CG2 ILE B  39     118.913 188.810  92.093  1.00371.62           C
ATOM   2503  CD1 ILE B  39     116.395 188.643  90.321  1.00371.62           C
ATOM   2504  N   ILE B  40     116.236 185.180  93.223  1.00338.71           N
ATOM   2505  CA  ILE B  40     115.092 184.413  93.715  1.00338.71           C
ATOM   2506  C   ILE B  40     115.439 183.736  95.036  1.00338.71           C
ATOM   2507  O   ILE B  40     114.620 183.677  95.965  1.00338.71           O
ATOM   2508  CB  ILE B  40     114.619 183.395  92.661  1.00338.71           C
ATOM   2509  CG1 ILE B  40     114.121 184.102  91.401  1.00338.71           C
ATOM   2510  CG2 ILE B  40     113.528 182.503  93.232  1.00338.71           C
ATOM   2511  CD1 ILE B  40     113.885 183.157  90.243  1.00338.71           C
ATOM   2512  N   ALA B  41     116.660 183.209  95.137  1.00325.39           N
ATOM   2513  CA  ALA B  41     117.109 182.652  96.406  1.00325.39           C
ATOM   2514  C   ALA B  41     117.078 183.707  97.502  1.00325.39           C
ATOM   2515  O   ALA B  41     116.613 183.441  98.617  1.00325.39           O
ATOM   2516  CB  ALA B  41     118.513 182.077  96.249  1.00325.39           C
ATOM   2517  N   ILE B  42     117.537 184.922  97.186  1.00332.24           N
ATOM   2518  CA  ILE B  42     117.530 186.013  98.160  1.00332.24           C
ATOM   2519  C   ILE B  42     116.107 186.307  98.607  1.00332.24           C
ATOM   2520  O   ILE B  42     115.833 186.514  99.796  1.00332.24           O
ATOM   2521  CB  ILE B  42     118.193 187.269  97.563  1.00332.24           C
ATOM   2522  CG1 ILE B  42     119.636 186.973  97.158  1.00332.24           C
ATOM   2523  CG2 ILE B  42     118.127 188.438  98.539  1.00332.24           C
ATOM   2524  CD1 ILE B  42     120.521 186.552  98.309  1.00332.24           C
ATOM   2525  N   LEU B  43     115.181 186.330  97.651  1.00309.70           N
ATOM   2526  CA  LEU B  43     113.799 186.684  97.951  1.00309.70           C
ATOM   2527  C   LEU B  43     113.148 185.638  98.847  1.00309.70           C
ATOM   2528  O   LEU B  43     112.511 185.975  99.853  1.00309.70           O
ATOM   2529  CB  LEU B  43     113.021 186.847  96.645  1.00309.70           C
ATOM   2530  CG  LEU B  43     113.326 188.109  95.825  1.00309.70           C
ATOM   2531  CD1 LEU B  43     112.642 188.048  94.462  1.00309.70           C
ATOM   2532  CD2 LEU B  43     112.943 189.373  96.578  1.00309.70           C
ATOM   2533  N   LEU B  44     113.315 184.356  98.513  1.00304.34           N
ATOM   2534  CA  LEU B  44     112.738 183.316  99.359  1.00304.34           C
ATOM   2535  C   LEU B  44     113.404 183.299 100.728  1.00304.34           C
ATOM   2536  O   LEU B  44     112.753 183.019 101.742  1.00304.34           O
ATOM   2537  CB  LEU B  44     112.835 181.949  98.677  1.00304.34           C
ATOM   2538  CG  LEU B  44     114.173 181.298  98.304  1.00304.34           C
ATOM   2539  CD1 LEU B  44     114.819 180.550  99.472  1.00304.34           C
ATOM   2540  CD2 LEU B  44     113.986 180.374  97.114  1.00304.34           C
ATOM   2541  N   ALA B  45     114.702 183.611 100.782  1.00296.33           N
ATOM   2542  CA  ALA B  45     115.401 183.656 102.062  1.00296.33           C
ATOM   2543  C   ALA B  45     114.864 184.762 102.960  1.00296.33           C
ATOM   2544  O   ALA B  45     114.660 184.550 104.162  1.00296.33           O
ATOM   2545  CB  ALA B  45     116.899 183.845 101.837  1.00296.33           C
ATOM   2546  N   VAL B  46     114.642 185.954 102.404  1.00294.47           N
ATOM   2547  CA  VAL B  46     114.096 187.034 103.219  1.00294.47           C
ATOM   2548  C   VAL B  46     112.653 186.719 103.592  1.00294.47           C
ATOM   2549  O   VAL B  46     112.168 187.124 104.656  1.00294.47           O
ATOM   2550  CB  VAL B  46     114.231 188.393 102.502  1.00294.47           C
ATOM   2551  CG1 VAL B  46     113.266 188.508 101.346  1.00294.47           C
ATOM   2552  CG2 VAL B  46     114.028 189.538 103.487  1.00294.47           C
ATOM   2553  N   GLY B  47     111.951 185.969 102.737  1.00277.39           N
ATOM   2554  CA  GLY B  47     110.634 185.482 103.116  1.00277.39           C
ATOM   2555  C   GLY B  47     110.686 184.585 104.338  1.00277.39           C
ATOM   2556  O   GLY B  47     109.915 184.756 105.286  1.00277.39           O
ATOM   2557  N   TYR B  48     111.613 183.625 104.338  1.00252.29           N
ATOM   2558  CA  TYR B  48     111.797 182.772 105.509  1.00252.29           C
ATOM   2559  C   TYR B  48     112.173 183.596 106.734  1.00252.29           C
ATOM   2560  O   TYR B  48     111.661 183.364 107.834  1.00252.29           O
ATOM   2561  CB  TYR B  48     112.861 181.705 105.240  1.00252.29           C
ATOM   2562  CG  TYR B  48     112.368 180.521 104.442  1.00252.29           C
ATOM   2563  CD1 TYR B  48     111.576 179.547 105.034  1.00252.29           C
ATOM   2564  CD2 TYR B  48     112.714 180.361 103.109  1.00252.29           C
ATOM   2565  CE1 TYR B  48     111.126 178.458 104.315  1.00252.29           C
ATOM   2566  CE2 TYR B  48     112.269 179.275 102.381  1.00252.29           C
ATOM   2567  CZ  TYR B  48     111.477 178.326 102.989  1.00252.29           C
ATOM   2568  OH  TYR B  48     111.031 177.242 102.268  1.00252.29           O
ATOM   2569  N   LEU B  49     113.066 184.573 106.560  1.00289.53           N
ATOM   2570  CA  LEU B  49     113.493 185.401 107.685  1.00289.53           C
ATOM   2571  C   LEU B  49     112.332 186.183 108.284  1.00289.53           C
ATOM   2572  O   LEU B  49     112.226 186.295 109.511  1.00289.53           O
ATOM   2573  CB  LEU B  49     114.601 186.357 107.244  1.00289.53           C
ATOM   2574  CG  LEU B  49     115.969 185.735 106.969  1.00289.53           C
ATOM   2575  CD1 LEU B  49     116.877 186.732 106.271  1.00289.53           C
ATOM   2576  CD2 LEU B  49     116.596 185.263 108.270  1.00289.53           C
ATOM   2577  N   MET B  50     111.460 186.735 107.440  1.00291.49           N
ATOM   2578  CA  MET B  50     110.292 187.451 107.939  1.00291.49           C
ATOM   2579  C   MET B  50     109.255 186.510 108.541  1.00291.49           C
ATOM   2580  O   MET B  50     108.510 186.913 109.441  1.00291.49           O
ATOM   2581  CB  MET B  50     109.664 188.277 106.816  1.00291.49           C
ATOM   2582  CG  MET B  50     110.236 189.677 106.684  1.00291.49           C
ATOM   2583  SD  MET B  50     110.147 190.600 108.231  1.00291.49           S
ATOM   2584  CE  MET B  50     111.203 191.997 107.857  1.00291.49           C
ATOM   2585  N   ILE B  51     109.193 185.267 108.067  1.00289.28           N
ATOM   2586  CA  ILE B  51     108.228 184.313 108.603  1.00289.28           C
ATOM   2587  C   ILE B  51     108.775 183.561 109.816  1.00289.28           C
ATOM   2588  O   ILE B  51     108.034 183.323 110.777  1.00289.28           O
ATOM   2589  CB  ILE B  51     107.777 183.333 107.505  1.00289.28           C
ATOM   2590  CG1 ILE B  51     107.057 184.079 106.380  1.00289.28           C
ATOM   2591  CG2 ILE B  51     106.870 182.252 108.077  1.00289.28           C
ATOM   2592  CD1 ILE B  51     106.848 183.245 105.134  1.00289.28           C
ATOM   2593  N   ALA B  52     110.054 183.187 109.798  1.00287.31           N
ATOM   2594  CA  ALA B  52     110.626 182.388 110.877  1.00287.31           C
ATOM   2595  C   ALA B  52     110.559 183.153 112.193  1.00287.31           C
ATOM   2596  O   ALA B  52     110.845 184.354 112.241  1.00287.31           O
ATOM   2597  CB  ALA B  52     112.068 182.005 110.557  1.00287.31           C
ATOM   2598  N   LYS B  53     110.175 182.454 113.256  1.00234.45           N
ATOM   2599  CA  LYS B  53     110.043 183.082 114.560  1.00234.45           C
ATOM   2600  C   LYS B  53     111.414 183.272 115.194  1.00234.45           C
ATOM   2601  O   LYS B  53     112.241 182.355 115.203  1.00234.45           O
ATOM   2602  CB  LYS B  53     109.148 182.225 115.453  1.00234.45           C
ATOM   2603  CG  LYS B  53     107.708 182.173 114.970  1.00234.45           C
ATOM   2604  CD  LYS B  53     106.799 181.470 115.958  1.00234.45           C
ATOM   2605  CE  LYS B  53     105.363 181.466 115.458  1.00234.45           C
ATOM   2606  NZ  LYS B  53     104.425 180.864 116.444  1.00234.45           N
ATOM   2607  N   GLU B  54     111.654 184.467 115.726  1.00229.39           N
ATOM   2608  CA  GLU B  54     112.935 184.768 116.344  1.00229.39           C
ATOM   2609  C   GLU B  54     113.074 184.033 117.673  1.00229.39           C
ATOM   2610  O   GLU B  54     112.089 183.719 118.348  1.00229.39           O
ATOM   2611  CB  GLU B  54     113.090 186.273 116.558  1.00229.39           C
ATOM   2612  CG  GLU B  54     112.882 187.105 115.305  1.00229.39           C
ATOM   2613  CD  GLU B  54     113.247 188.562 115.511  1.00229.39           C
ATOM   2614  OE1 GLU B  54     113.631 188.925 116.644  1.00229.39           O
ATOM   2615  OE2 GLU B  54     113.154 189.344 114.541  1.00229.39           O
ATOM   2616  N   LYS B  55     114.320 183.755 118.045  1.00209.57           N
ATOM   2617  CA  LYS B  55     114.621 183.022 119.265  1.00209.57           C
ATOM   2618  C   LYS B  55     115.640 183.795 120.088  1.00209.57           C
ATOM   2619  O   LYS B  55     116.685 184.204 119.571  1.00209.57           O
ATOM   2620  CB  LYS B  55     115.141 181.621 118.943  1.00209.57           C
ATOM   2621  CG  LYS B  55     114.103 180.744 118.267  1.00209.57           C
ATOM   2622  CD  LYS B  55     114.539 179.294 118.200  1.00209.57           C
ATOM   2623  CE  LYS B  55     113.501 178.453 117.477  1.00209.57           C
ATOM   2624  NZ  LYS B  55     113.851 177.007 117.482  1.00209.57           N
ATOM   2625  N   TRP B  56     115.327 183.994 121.364  1.00213.72           N
ATOM   2626  CA  TRP B  56     116.182 184.704 122.302  1.00213.72           C
ATOM   2627  C   TRP B  56     116.314 183.871 123.567  1.00213.72           C
ATOM   2628  O   TRP B  56     115.306 183.447 124.141  1.00213.72           O
ATOM   2629  CB  TRP B  56     115.603 186.081 122.622  1.00213.72           C
ATOM   2630  CG  TRP B  56     115.309 186.887 121.401  1.00213.72           C
ATOM   2631  CD1 TRP B  56     114.181 186.837 120.640  1.00213.72           C
ATOM   2632  CD2 TRP B  56     116.144 187.891 120.817  1.00213.72           C
ATOM   2633  NE1 TRP B  56     114.269 187.734 119.604  1.00213.72           N
ATOM   2634  CE2 TRP B  56     115.464 188.396 119.692  1.00213.72           C
ATOM   2635  CE3 TRP B  56     117.404 188.407 121.131  1.00213.72           C
ATOM   2636  CZ2 TRP B  56     116.000 189.394 118.882  1.00213.72           C
ATOM   2637  CZ3 TRP B  56     117.934 189.397 120.327  1.00213.72           C
ATOM   2638  CH2 TRP B  56     117.235 189.878 119.214  1.00213.72           C
ATOM   2639  N   THR B  57     117.549 183.638 123.996  1.00231.76           N
ATOM   2640  CA  THR B  57     117.824 182.792 125.148  1.00231.76           C
ATOM   2641  C   THR B  57     118.436 183.630 126.262  1.00231.76           C
ATOM   2642  O   THR B  57     119.495 184.239 126.080  1.00231.76           O
ATOM   2643  CB  THR B  57     118.760 181.644 124.772  1.00231.76           C
ATOM   2644  OG1 THR B  57     118.225 180.943 123.643  1.00231.76           O
ATOM   2645  CG2 THR B  57     118.906 180.679 125.937  1.00231.76           C
ATOM   2646  N   SER B  58     117.775 183.641 127.412  1.00210.52           N
ATOM   2647  CA  SER B  58     118.291 184.305 128.598  1.00210.52           C
ATOM   2648  C   SER B  58     118.977 183.284 129.491  1.00210.52           C
ATOM   2649  O   SER B  58     118.495 182.158 129.654  1.00210.52           O
ATOM   2650  CB  SER B  58     117.169 185.005 129.363  1.00210.52           C
ATOM   2651  OG  SER B  58     117.688 185.751 130.452  1.00210.52           O
ATOM   2652  N   THR B  59     120.106 183.683 130.069  1.00187.57           N
ATOM   2653  CA  THR B  59     120.953 182.778 130.827  1.00187.57           C
ATOM   2654  C   THR B  59     121.310 183.390 132.171  1.00187.57           C
ATOM   2655  O   THR B  59     121.613 184.583 132.265  1.00187.57           O
ATOM   2656  CB  THR B  59     122.229 182.443 130.050  1.00187.57           C
ATOM   2657  OG1 THR B  59     121.879 181.973 128.742  1.00187.57           O
ATOM   2658  CG2 THR B  59     123.034 181.372 130.770  1.00187.57           C
ATOM   2659  N   ALA B  60     121.275 182.556 133.206  1.00188.18           N
ATOM   2660  CA  ALA B  60     121.681 182.940 134.549  1.00188.18           C
ATOM   2661  C   ALA B  60     122.590 181.867 135.126  1.00188.18           C
ATOM   2662  O   ALA B  60     122.652 180.744 134.618  1.00188.18           O
ATOM   2663  CB  ALA B  60     120.479 183.148 135.472  1.00188.18           C
ATOM   2664  N   ILE B  61     123.309 182.227 136.186  1.00175.70           N
ATOM   2665  CA  ILE B  61     124.217 181.312 136.866  1.00175.70           C
ATOM   2666  C   ILE B  61     123.916 181.392 138.352  1.00175.70           C
ATOM   2667  O   ILE B  61     123.808 182.492 138.908  1.00175.70           O
ATOM   2668  CB  ILE B  61     125.686 181.654 136.597  1.00175.70           C
ATOM   2669  CG1 ILE B  61     125.943 181.736 135.098  1.00175.70           C
ATOM   2670  CG2 ILE B  61     126.574 180.588 137.200  1.00175.70           C
ATOM   2671  CD1 ILE B  61     125.854 180.441 134.385  1.00175.70           C
ATOM   2672  N   ILE B  62     123.786 180.236 138.993  1.00174.24           N
ATOM   2673  CA  ILE B  62     123.357 180.165 140.383  1.00174.24           C
ATOM   2674  C   ILE B  62     124.270 179.226 141.158  1.00174.24           C
ATOM   2675  O   ILE B  62     124.671 178.166 140.668  1.00174.24           O
ATOM   2676  CB  ILE B  62     121.883 179.716 140.504  1.00174.24           C
ATOM   2677  CG1 ILE B  62     120.943 180.731 139.846  1.00174.24           C
ATOM   2678  CG2 ILE B  62     121.501 179.497 141.954  1.00174.24           C
ATOM   2679  CD1 ILE B  62     120.688 180.486 138.374  1.00174.24           C
ATOM   2680  N   THR B  63     124.598 179.628 142.385  1.00180.54           N
ATOM   2681  CA  THR B  63     125.351 178.789 143.304  1.00180.54           C
ATOM   2682  C   THR B  63     124.532 178.598 144.574  1.00180.54           C
ATOM   2683  O   THR B  63     123.394 179.065 144.684  1.00180.54           O
ATOM   2684  CB  THR B  63     126.722 179.392 143.620  1.00180.54           C
ATOM   2685  OG1 THR B  63     127.528 178.424 144.302  1.00180.54           O
ATOM   2686  CG2 THR B  63     126.571 180.636 144.481  1.00180.54           C
ATOM   2687  N   GLN B  64     125.128 177.908 145.536  1.00186.66           N
ATOM   2688  CA  GLN B  64     124.440 177.578 146.773  1.00186.66           C
ATOM   2689  C   GLN B  64     124.148 178.847 147.576  1.00186.66           C
ATOM   2690  O   GLN B  64     124.889 179.833 147.472  1.00186.66           O
ATOM   2691  CB  GLN B  64     125.282 176.582 147.579  1.00186.66           C
ATOM   2692  CG  GLN B  64     126.692 177.049 147.924  1.00186.66           C
ATOM   2693  CD  GLN B  64     126.735 178.034 149.068  1.00186.66           C
ATOM   2694  OE1 GLN B  64     126.317 177.724 150.178  1.00186.66           O
ATOM   2695  NE2 GLN B  64     127.239 179.231 148.802  1.00186.66           N
ATOM   2696  N   PRO B  65     123.076 178.865 148.367  1.00175.39           N
ATOM   2697  CA  PRO B  65     122.700 180.089 149.083  1.00175.39           C
ATOM   2698  C   PRO B  65     123.602 180.356 150.280  1.00175.39           C
ATOM   2699  O   PRO B  65     124.285 179.468 150.794  1.00175.39           O
ATOM   2700  CB  PRO B  65     121.264 179.803 149.532  1.00175.39           C
ATOM   2701  CG  PRO B  65     121.222 178.322 149.676  1.00175.39           C
ATOM   2702  CD  PRO B  65     122.117 177.772 148.600  1.00175.39           C
ATOM   2703  N   ASP B  66     123.588 181.609 150.730  1.00161.25           N
ATOM   2704  CA  ASP B  66     124.348 181.990 151.911  1.00161.25           C
ATOM   2705  C   ASP B  66     123.670 181.492 153.183  1.00161.25           C
ATOM   2706  O   ASP B  66     122.566 180.941 153.164  1.00161.25           O
ATOM   2707  CB  ASP B  66     124.513 183.507 151.994  1.00161.25           C
ATOM   2708  CG  ASP B  66     125.487 184.045 150.974  1.00161.25           C
ATOM   2709  OD1 ASP B  66     126.482 183.351 150.678  1.00161.25           O
ATOM   2710  OD2 ASP B  66     125.270 185.172 150.483  1.00161.25           O
ATOM   2711  N   ALA B  67     124.359 181.701 154.307  1.00157.63           N
ATOM   2712  CA  ALA B  67     123.790 181.346 155.601  1.00157.63           C
ATOM   2713  C   ALA B  67     122.582 182.211 155.926  1.00157.63           C
ATOM   2714  O   ALA B  67     121.635 181.747 156.568  1.00157.63           O
ATOM   2715  CB  ALA B  67     124.844 181.471 156.699  1.00157.63           C
ATOM   2716  N   ALA B  68     122.602 183.477 155.502  1.00153.93           N
ATOM   2717  CA  ALA B  68     121.471 184.360 155.766  1.00153.93           C
ATOM   2718  C   ALA B  68     120.185 183.816 155.160  1.00153.93           C
ATOM   2719  O   ALA B  68     119.099 184.027 155.711  1.00153.93           O
ATOM   2720  CB  ALA B  68     121.761 185.760 155.227  1.00153.93           C
ATOM   2721  N   GLN B  69     120.288 183.110 154.036  1.00160.91           N
ATOM   2722  CA  GLN B  69     119.131 182.508 153.390  1.00160.91           C
ATOM   2723  C   GLN B  69     118.695 181.204 154.045  1.00160.91           C
ATOM   2724  O   GLN B  69     117.636 180.678 153.689  1.00160.91           O
ATOM   2725  CB  GLN B  69     119.442 182.274 151.910  1.00160.91           C
ATOM   2726  CG  GLN B  69     119.610 183.562 151.117  1.00160.91           C
ATOM   2727  CD  GLN B  69     120.087 183.327 149.697  1.00160.91           C
ATOM   2728  OE1 GLN B  69     121.235 182.943 149.475  1.00160.91           O
ATOM   2729  NE2 GLN B  69     119.212 183.562 148.729  1.00160.91           N
ATOM   2730  N   VAL B  70     119.479 180.670 154.983  1.00156.84           N
ATOM   2731  CA  VAL B  70     119.200 179.388 155.615  1.00156.84           C
ATOM   2732  C   VAL B  70     119.358 179.455 157.133  1.00156.84           C
ATOM   2733  O   VAL B  70     119.102 178.466 157.826  1.00156.84           O
ATOM   2734  CB  VAL B  70     120.093 178.284 155.011  1.00156.84           C
ATOM   2735  CG1 VAL B  70     121.560 178.542 155.330  1.00156.84           C
ATOM   2736  CG2 VAL B  70     119.648 176.883 155.431  1.00156.84           C
ATOM   2737  N   ALA B  71     119.736 180.621 157.669  1.00146.70           N
ATOM   2738  CA  ALA B  71     120.112 180.719 159.078  1.00146.70           C
ATOM   2739  C   ALA B  71     119.044 180.138 159.992  1.00146.70           C
ATOM   2740  O   ALA B  71     119.352 179.340 160.884  1.00146.70           O
ATOM   2741  CB  ALA B  71     120.389 182.176 159.446  1.00146.70           C
ATOM   2742  N   THR B  72     117.782 180.512 159.775  1.00143.37           N
ATOM   2743  CA  THR B  72     116.702 179.965 160.588  1.00143.37           C
ATOM   2744  C   THR B  72     116.644 178.450 160.464  1.00143.37           C
ATOM   2745  O   THR B  72     116.668 177.730 161.470  1.00143.37           O
ATOM   2746  CB  THR B  72     115.369 180.583 160.173  1.00143.37           C
ATOM   2747  OG1 THR B  72     115.201 180.445 158.756  1.00143.37           O
ATOM   2748  CG2 THR B  72     115.332 182.057 160.538  1.00143.37           C
ATOM   2749  N   TYR B  73     116.600 177.949 159.226  1.00151.66           N
ATOM   2750  CA  TYR B  73     116.488 176.512 159.002  1.00151.66           C
ATOM   2751  C   TYR B  73     117.600 175.768 159.725  1.00151.66           C
ATOM   2752  O   TYR B  73     117.341 174.877 160.543  1.00151.66           O
ATOM   2753  CB  TYR B  73     116.529 176.222 157.501  1.00151.66           C
ATOM   2754  CG  TYR B  73     116.166 174.804 157.115  1.00151.66           C
ATOM   2755  CD1 TYR B  73     117.127 173.803 157.066  1.00151.66           C
ATOM   2756  CD2 TYR B  73     114.861 174.475 156.777  1.00151.66           C
ATOM   2757  CE1 TYR B  73     116.792 172.509 156.705  1.00151.66           C
ATOM   2758  CE2 TYR B  73     114.517 173.187 156.416  1.00151.66           C
ATOM   2759  CZ  TYR B  73     115.485 172.208 156.381  1.00151.66           C
ATOM   2760  OH  TYR B  73     115.142 170.925 156.020  1.00151.66           O
ATOM   2761  N   THR B  74     118.849 176.170 159.478  1.00156.73           N
ATOM   2762  CA  THR B  74     119.973 175.580 160.192  1.00156.73           C
ATOM   2763  C   THR B  74     119.799 175.726 161.696  1.00156.73           C
ATOM   2764  O   THR B  74     119.989 174.759 162.446  1.00156.73           O
ATOM   2765  CB  THR B  74     121.277 176.231 159.741  1.00156.73           C
ATOM   2766  OG1 THR B  74     121.146 177.656 159.816  1.00156.73           O
ATOM   2767  CG2 THR B  74     121.597 175.833 158.314  1.00156.73           C
ATOM   2768  N   ASN B  75     119.406 176.921 162.150  1.00154.06           N
ATOM   2769  CA  ASN B  75     119.138 177.111 163.570  1.00154.06           C
ATOM   2770  C   ASN B  75     118.152 176.072 164.070  1.00154.06           C
ATOM   2771  O   ASN B  75     118.378 175.442 165.110  1.00154.06           O
ATOM   2772  CB  ASN B  75     118.600 178.517 163.829  1.00154.06           C
ATOM   2773  CG  ASN B  75     119.688 179.567 163.820  1.00154.06           C
ATOM   2774  OD1 ASN B  75     120.859 179.267 164.051  1.00154.06           O
ATOM   2775  ND2 ASN B  75     119.307 180.808 163.549  1.00154.06           N
ATOM   2776  N   ALA B  76     117.073 175.849 163.314  1.00171.66           N
ATOM   2777  CA  ALA B  76     116.097 174.843 163.707  1.00171.66           C
ATOM   2778  C   ALA B  76     116.768 173.497 163.927  1.00171.66           C
ATOM   2779  O   ALA B  76     116.551 172.849 164.958  1.00171.66           O
ATOM   2780  CB  ALA B  76     115.000 174.734 162.650  1.00171.66           C
ATOM   2781  N   LEU B  77     117.626 173.084 162.991  1.00168.59           N
ATOM   2782  CA  LEU B  77     118.353 171.834 163.174  1.00168.59           C
ATOM   2783  C   LEU B  77     119.187 171.883 164.444  1.00168.59           C
ATOM   2784  O   LEU B  77     119.154 170.951 165.257  1.00168.59           O
ATOM   2785  CB  LEU B  77     119.235 171.551 161.958  1.00168.59           C
ATOM   2786  CG  LEU B  77     118.590 170.888 160.735  1.00168.59           C
ATOM   2787  CD1 LEU B  77     118.096 169.490 161.085  1.00168.59           C
ATOM   2788  CD2 LEU B  77     117.470 171.725 160.131  1.00168.59           C
ATOM   2789  N   ASN B  78     119.909 172.987 164.650  1.00154.24           N
ATOM   2790  CA  ASN B  78     120.651 173.160 165.891  1.00154.24           C
ATOM   2791  C   ASN B  78     119.704 173.157 167.081  1.00154.24           C
ATOM   2792  O   ASN B  78     120.023 172.608 168.141  1.00154.24           O
ATOM   2793  CB  ASN B  78     121.457 174.456 165.836  1.00154.24           C
ATOM   2794  CG  ASN B  78     122.435 174.588 166.985  1.00154.24           C
ATOM   2795  OD1 ASN B  78     122.516 173.722 167.856  1.00154.24           O
ATOM   2796  ND2 ASN B  78     123.192 175.678 166.989  1.00154.24           N
ATOM   2797  N   VAL B  79     118.523 173.752 166.917  1.00158.15           N
ATOM   2798  CA  VAL B  79     117.517 173.670 167.966  1.00158.15           C
ATOM   2799  C   VAL B  79     116.992 172.246 168.082  1.00158.15           C
ATOM   2800  O   VAL B  79     116.746 171.749 169.188  1.00158.15           O
ATOM   2801  CB  VAL B  79     116.385 174.679 167.701  1.00158.15           C
ATOM   2802  CG1 VAL B  79     115.260 174.488 168.699  1.00158.15           C
ATOM   2803  CG2 VAL B  79     116.917 176.100 167.781  1.00158.15           C
ATOM   2804  N   LEU B  80     116.831 171.558 166.950  1.00169.37           N
ATOM   2805  CA  LEU B  80     116.245 170.222 166.993  1.00169.37           C
ATOM   2806  C   LEU B  80     117.268 169.175 167.409  1.00169.37           C
ATOM   2807  O   LEU B  80     117.015 168.385 168.325  1.00169.37           O
ATOM   2808  CB  LEU B  80     115.638 169.863 165.638  1.00169.37           C
ATOM   2809  CG  LEU B  80     114.338 170.580 165.270  1.00169.37           C
ATOM   2810  CD1 LEU B  80     114.000 170.350 163.806  1.00169.37           C
ATOM   2811  CD2 LEU B  80     113.201 170.121 166.168  1.00169.37           C
ATOM   2812  N   TYR B  81     118.428 169.152 166.756  1.00174.56           N
ATOM   2813  CA  TYR B  81     119.392 168.088 166.975  1.00174.56           C
ATOM   2814  C   TYR B  81     120.594 168.497 167.810  1.00174.56           C
ATOM   2815  O   TYR B  81     121.380 167.621 168.187  1.00174.56           O
ATOM   2816  CB  TYR B  81     119.881 167.529 165.630  1.00174.56           C
ATOM   2817  CG  TYR B  81     118.817 166.781 164.858  1.00174.56           C
ATOM   2818  CD1 TYR B  81     117.638 166.378 165.474  1.00174.56           C
ATOM   2819  CD2 TYR B  81     118.991 166.474 163.516  1.00174.56           C
ATOM   2820  CE1 TYR B  81     116.662 165.694 164.773  1.00174.56           C
ATOM   2821  CE2 TYR B  81     118.021 165.789 162.807  1.00174.56           C
ATOM   2822  CZ  TYR B  81     116.859 165.402 163.440  1.00174.56           C
ATOM   2823  OH  TYR B  81     115.890 164.720 162.738  1.00174.56           O
ATOM   2824  N   GLY B  82     120.750 169.779 168.128  1.00166.44           N
ATOM   2825  CA  GLY B  82     121.868 170.195 168.962  1.00166.44           C
ATOM   2826  C   GLY B  82     123.196 169.901 168.301  1.00166.44           C
ATOM   2827  O   GLY B  82     123.467 170.339 167.177  1.00166.44           O
ATOM   2828  N   GLY B  83     124.047 169.155 169.005  1.00178.73           N
ATOM   2829  CA  GLY B  83     125.312 168.726 168.435  1.00178.73           C
ATOM   2830  C   GLY B  83     125.176 167.767 167.274  1.00178.73           C
ATOM   2831  O   GLY B  83     126.130 167.613 166.503  1.00178.73           O
ATOM   2832  N   ASN B  84     124.021 167.127 167.132  1.00180.77           N
ATOM   2833  CA  ASN B  84     123.727 166.263 166.000  1.00180.77           C
ATOM   2834  C   ASN B  84     123.181 167.033 164.807  1.00180.77           C
ATOM   2835  O   ASN B  84     122.816 166.415 163.802  1.00180.77           O
ATOM   2836  CB  ASN B  84     122.732 165.176 166.417  1.00180.77           C
ATOM   2837  CG  ASN B  84     123.292 164.255 167.480  1.00180.77           C
ATOM   2838  OD1 ASN B  84     124.498 164.014 167.534  1.00180.77           O
ATOM   2839  ND2 ASN B  84     122.419 163.740 168.337  1.00180.77           N
ATOM   2840  N   ALA B  85     123.101 168.357 164.902  1.00165.64           N
ATOM   2841  CA  ALA B  85     122.630 169.156 163.782  1.00165.64           C
ATOM   2842  C   ALA B  85     123.623 169.079 162.624  1.00165.64           C
ATOM   2843  O   ALA B  85     124.837 169.027 162.847  1.00165.64           O
ATOM   2844  CB  ALA B  85     122.434 170.609 164.204  1.00165.64           C
ATOM   2845  N   PRO B  86     123.140 169.060 161.384  1.00157.51           N
ATOM   2846  CA  PRO B  86     124.048 168.945 160.237  1.00157.51           C
ATOM   2847  C   PRO B  86     124.884 170.201 160.050  1.00157.51           C
ATOM   2848  O   PRO B  86     124.466 171.309 160.392  1.00157.51           O
ATOM   2849  CB  PRO B  86     123.096 168.723 159.058  1.00157.51           C
ATOM   2850  CG  PRO B  86     121.818 169.356 159.489  1.00157.51           C
ATOM   2851  CD  PRO B  86     121.730 169.135 160.971  1.00157.51           C
ATOM   2852  N   LYS B  87     126.081 170.017 159.502  1.00156.18           N
ATOM   2853  CA  LYS B  87     126.928 171.153 159.178  1.00156.18           C
ATOM   2854  C   LYS B  87     126.338 171.920 157.996  1.00156.18           C
ATOM   2855  O   LYS B  87     125.817 171.331 157.046  1.00156.18           O
ATOM   2856  CB  LYS B  87     128.348 170.678 158.875  1.00156.18           C
ATOM   2857  CG  LYS B  87     129.177 171.671 158.103  1.00156.18           C
ATOM   2858  CD  LYS B  87     129.616 172.806 159.005  1.00156.18           C
ATOM   2859  CE  LYS B  87     130.713 173.604 158.358  1.00156.18           C
ATOM   2860  NZ  LYS B  87     130.393 173.838 156.922  1.00156.18           N
ATOM   2861  N   ILE B  88     126.435 173.254 158.062  1.00155.80           N
ATOM   2862  CA  ILE B  88     125.648 174.120 157.182  1.00155.80           C
ATOM   2863  C   ILE B  88     125.999 173.892 155.718  1.00155.80           C
ATOM   2864  O   ILE B  88     125.159 174.075 154.827  1.00155.80           O
ATOM   2865  CB  ILE B  88     125.832 175.597 157.580  1.00155.80           C
ATOM   2866  CG1 ILE B  88     124.870 176.485 156.788  1.00155.80           C
ATOM   2867  CG2 ILE B  88     127.264 176.046 157.345  1.00155.80           C
ATOM   2868  CD1 ILE B  88     124.560 177.801 157.461  1.00155.80           C
ATOM   2869  N   SER B  89     127.245 173.503 155.441  1.00164.10           N
ATOM   2870  CA  SER B  89     127.642 173.273 154.057  1.00164.10           C
ATOM   2871  C   SER B  89     126.796 172.176 153.429  1.00164.10           C
ATOM   2872  O   SER B  89     126.350 172.301 152.282  1.00164.10           O
ATOM   2873  CB  SER B  89     129.124 172.912 153.993  1.00164.10           C
ATOM   2874  OG  SER B  89     129.406 171.802 154.827  1.00164.10           O
ATOM   2875  N   GLU B  90     126.551 171.101 154.177  1.00178.45           N
ATOM   2876  CA  GLU B  90     125.694 170.029 153.687  1.00178.45           C
ATOM   2877  C   GLU B  90     124.261 170.505 153.501  1.00178.45           C
ATOM   2878  O   GLU B  90     123.580 170.074 152.566  1.00178.45           O
ATOM   2879  CB  GLU B  90     125.754 168.842 154.646  1.00178.45           C
ATOM   2880  CG  GLU B  90     127.054 168.066 154.557  1.00178.45           C
ATOM   2881  CD  GLU B  90     128.179 168.734 155.316  1.00178.45           C
ATOM   2882  OE1 GLU B  90     127.926 169.781 155.944  1.00178.45           O
ATOM   2883  OE2 GLU B  90     129.315 168.218 155.278  1.00178.45           O
ATOM   2884  N   VAL B  91     123.784 171.390 154.377  1.00159.33           N
ATOM   2885  CA  VAL B  91     122.435 171.928 154.224  1.00159.33           C
ATOM   2886  C   VAL B  91     122.323 172.696 152.914  1.00159.33           C
ATOM   2887  O   VAL B  91     121.368 172.525 152.147  1.00159.33           O
ATOM   2888  CB  VAL B  91     122.074 172.816 155.427  1.00159.33           C
ATOM   2889  CG1 VAL B  91     120.686 173.406 155.249  1.00159.33           C
ATOM   2890  CG2 VAL B  91     122.172 172.028 156.723  1.00159.33           C
ATOM   2891  N   GLN B  92     123.308 173.550 152.638  1.00166.59           N
ATOM   2892  CA  GLN B  92     123.289 174.342 151.414  1.00166.59           C
ATOM   2893  C   GLN B  92     123.419 173.454 150.183  1.00166.59           C
ATOM   2894  O   GLN B  92     122.754 173.685 149.163  1.00166.59           O
ATOM   2895  CB  GLN B  92     124.408 175.378 151.471  1.00166.59           C
ATOM   2896  CG  GLN B  92     124.188 176.417 152.558  1.00166.59           C
ATOM   2897  CD  GLN B  92     125.434 177.216 152.871  1.00166.59           C
ATOM   2898  OE1 GLN B  92     126.503 176.653 153.105  1.00166.59           O
ATOM   2899  NE2 GLN B  92     125.306 178.538 152.872  1.00166.59           N
ATOM   2900  N   ALA B  93     124.270 172.428 150.262  1.00164.60           N
ATOM   2901  CA  ALA B  93     124.401 171.484 149.159  1.00164.60           C
ATOM   2902  C   ALA B  93     123.093 170.748 148.908  1.00164.60           C
ATOM   2903  O   ALA B  93     122.693 170.558 147.756  1.00164.60           O
ATOM   2904  CB  ALA B  93     125.528 170.493 149.448  1.00164.60           C
ATOM   2905  N   ASN B  94     122.413 170.326 149.975  1.00172.43           N
ATOM   2906  CA  ASN B  94     121.125 169.665 149.815  1.00172.43           C
ATOM   2907  C   ASN B  94     120.112 170.607 149.182  1.00172.43           C
ATOM   2908  O   ASN B  94     119.352 170.207 148.294  1.00172.43           O
ATOM   2909  CB  ASN B  94     120.627 169.163 151.171  1.00172.43           C
ATOM   2910  CG  ASN B  94     119.394 168.281 151.058  1.00172.43           C
ATOM   2911  OD1 ASN B  94     118.874 168.050 149.967  1.00172.43           O
ATOM   2912  ND2 ASN B  94     118.923 167.782 152.194  1.00172.43           N
ATOM   2913  N   PHE B  95     120.093 171.866 149.620  1.00161.32           N
ATOM   2914  CA  PHE B  95     119.152 172.832 149.064  1.00161.32           C
ATOM   2915  C   PHE B  95     119.381 173.015 147.570  1.00161.32           C
ATOM   2916  O   PHE B  95     118.440 172.953 146.766  1.00161.32           O
ATOM   2917  CB  PHE B  95     119.288 174.172 149.788  1.00161.32           C
ATOM   2918  CG  PHE B  95     118.636 174.207 151.142  1.00161.32           C
ATOM   2919  CD1 PHE B  95     118.364 173.037 151.834  1.00161.32           C
ATOM   2920  CD2 PHE B  95     118.302 175.416 151.725  1.00161.32           C
ATOM   2921  CE1 PHE B  95     117.770 173.074 153.079  1.00161.32           C
ATOM   2922  CE2 PHE B  95     117.706 175.458 152.968  1.00161.32           C
ATOM   2923  CZ  PHE B  95     117.442 174.286 153.648  1.00161.32           C
ATOM   2924  N   ILE B  96     120.640 173.221 147.179  1.00167.64           N
ATOM   2925  CA  ILE B  96     120.933 173.446 145.770  1.00167.64           C
ATOM   2926  C   ILE B  96     120.681 172.181 144.959  1.00167.64           C
ATOM   2927  O   ILE B  96     120.256 172.257 143.802  1.00167.64           O
ATOM   2928  CB  ILE B  96     122.369 173.979 145.596  1.00167.64           C
ATOM   2929  CG1 ILE B  96     122.547 174.575 144.200  1.00167.64           C
ATOM   2930  CG2 ILE B  96     123.402 172.897 145.853  1.00167.64           C
ATOM   2931  CD1 ILE B  96     121.613 175.729 143.911  1.00167.64           C
ATOM   2932  N   SER B  97     120.905 171.003 145.547  1.00163.42           N
ATOM   2933  CA  SER B  97     120.637 169.759 144.835  1.00163.42           C
ATOM   2934  C   SER B  97     119.146 169.565 144.603  1.00163.42           C
ATOM   2935  O   SER B  97     118.731 169.154 143.512  1.00163.42           O
ATOM   2936  CB  SER B  97     121.216 168.577 145.608  1.00163.42           C
ATOM   2937  OG  SER B  97     120.932 167.355 144.951  1.00163.42           O
ATOM   2938  N   ARG B  98     118.324 169.844 145.618  1.00162.57           N
ATOM   2939  CA  ARG B  98     116.880 169.766 145.432  1.00162.57           C
ATOM   2940  C   ARG B  98     116.423 170.749 144.369  1.00162.57           C
ATOM   2941  O   ARG B  98     115.578 170.423 143.529  1.00162.57           O
ATOM   2942  CB  ARG B  98     116.137 170.037 146.741  1.00162.57           C
ATOM   2943  CG  ARG B  98     116.565 169.204 147.928  1.00162.57           C
ATOM   2944  CD  ARG B  98     115.873 169.693 149.188  1.00162.57           C
ATOM   2945  NE  ARG B  98     114.669 168.929 149.488  1.00162.57           N
ATOM   2946  CZ  ARG B  98     113.440 169.429 149.496  1.00162.57           C
ATOM   2947  NH1 ARG B  98     113.205 170.692 149.185  1.00162.57           N
ATOM   2948  NH2 ARG B  98     112.421 168.637 149.818  1.00162.57           N
ATOM   2949  N   PHE B  99     116.966 171.968 144.394  1.00167.72           N
ATOM   2950  CA  PHE B  99     116.567 172.952 143.395  1.00167.72           C
ATOM   2951  C   PHE B  99     116.956 172.482 141.999  1.00167.72           C
ATOM   2952  O   PHE B  99     116.175 172.603 141.050  1.00167.72           O
ATOM   2953  CB  PHE B  99     117.187 174.315 143.711  1.00167.72           C
ATOM   2954  CG  PHE B  99     116.753 175.408 142.774  1.00167.72           C
ATOM   2955  CD1 PHE B  99     117.320 175.545 141.517  1.00167.72           C
ATOM   2956  CD2 PHE B  99     115.755 176.292 143.151  1.00167.72           C
ATOM   2957  CE1 PHE B  99     116.906 176.543 140.663  1.00167.72           C
ATOM   2958  CE2 PHE B  99     115.342 177.294 142.301  1.00167.72           C
ATOM   2959  CZ  PHE B  99     115.915 177.417 141.055  1.00167.72           C
ATOM   2960  N   SER B 100     118.164 171.933 141.860  1.00162.15           N
ATOM   2961  CA  SER B 100     118.618 171.449 140.563  1.00162.15           C
ATOM   2962  C   SER B 100     117.739 170.315 140.056  1.00162.15           C
ATOM   2963  O   SER B 100     117.334 170.307 138.888  1.00162.15           O
ATOM   2964  CB  SER B 100     120.072 170.992 140.663  1.00162.15           C
ATOM   2965  OG  SER B 100     120.186 169.868 141.519  1.00162.15           O
ATOM   2966  N   SER B 101     117.425 169.352 140.923  1.00154.64           N
ATOM   2967  CA  SER B 101     116.596 168.225 140.512  1.00154.64           C
ATOM   2968  C   SER B 101     115.191 168.683 140.146  1.00154.64           C
ATOM   2969  O   SER B 101     114.628 168.252 139.132  1.00154.64           O
ATOM   2970  CB  SER B 101     116.552 167.179 141.624  1.00154.64           C
ATOM   2971  OG  SER B 101     117.859 166.778 141.997  1.00154.64           O
ATOM   2972  N   ALA B 102     114.610 169.568 140.960  1.00153.50           N
ATOM   2973  CA  ALA B 102     113.269 170.065 140.681  1.00153.50           C
ATOM   2974  C   ALA B 102     113.239 170.857 139.385  1.00153.50           C
ATOM   2975  O   ALA B 102     112.274 170.773 138.616  1.00153.50           O
ATOM   2976  CB  ALA B 102     112.776 170.921 141.846  1.00153.50           C
ATOM   2977  N   PHE B 103     114.293 171.624 139.111  1.00168.21           N
ATOM   2978  CA  PHE B 103     114.279 172.432 137.903  1.00168.21           C
ATOM   2979  C   PHE B 103     114.527 171.556 136.680  1.00168.21           C
ATOM   2980  O   PHE B 103     114.021 171.844 135.592  1.00168.21           O
ATOM   2981  CB  PHE B 103     115.312 173.555 138.007  1.00168.21           C
ATOM   2982  CG  PHE B 103     115.564 174.265 136.711  1.00168.21           C
ATOM   2983  CD1 PHE B 103     116.454 173.775 135.773  1.00168.21           C
ATOM   2984  CD2 PHE B 103     114.890 175.440 136.434  1.00168.21           C
ATOM   2985  CE1 PHE B 103     116.649 174.443 134.586  1.00168.21           C
ATOM   2986  CE2 PHE B 103     115.096 176.109 135.257  1.00168.21           C
ATOM   2987  CZ  PHE B 103     115.976 175.603 134.330  1.00168.21           C
ATOM   2988  N   SER B 104     115.301 170.481 136.838  1.00153.60           N
ATOM   2989  CA  SER B 104     115.425 169.501 135.763  1.00153.60           C
ATOM   2990  C   SER B 104     114.086 168.833 135.486  1.00153.60           C
ATOM   2991  O   SER B 104     113.735 168.573 134.328  1.00153.60           O
ATOM   2992  CB  SER B 104     116.480 168.456 136.124  1.00153.60           C
ATOM   2993  OG  SER B 104     117.728 169.068 136.398  1.00153.60           O
ATOM   2994  N   ALA B 105     113.325 168.548 136.543  1.00144.51           N
ATOM   2995  CA  ALA B 105     111.972 168.038 136.362  1.00144.51           C
ATOM   2996  C   ALA B 105     111.105 169.046 135.620  1.00144.51           C
ATOM   2997  O   ALA B 105     110.310 168.673 134.754  1.00144.51           O
ATOM   2998  CB  ALA B 105     111.357 167.690 137.717  1.00144.51           C
ATOM   2999  N   LEU B 106     111.249 170.332 135.943  1.00151.31           N
ATOM   3000  CA  LEU B 106     110.492 171.360 135.232  1.00151.31           C
ATOM   3001  C   LEU B 106     110.930 171.461 133.774  1.00151.31           C
ATOM   3002  O   LEU B 106     110.126 171.777 132.890  1.00151.31           O
ATOM   3003  CB  LEU B 106     110.648 172.707 135.938  1.00151.31           C
ATOM   3004  CG  LEU B 106     109.859 173.871 135.337  1.00151.31           C
ATOM   3005  CD1 LEU B 106     108.367 173.580 135.387  1.00151.31           C
ATOM   3006  CD2 LEU B 106     110.180 175.170 136.057  1.00151.31           C
ATOM   3007  N   SER B 107     112.211 171.213 133.506  1.00164.21           N
ATOM   3008  CA  SER B 107     112.681 171.166 132.126  1.00164.21           C
ATOM   3009  C   SER B 107     112.042 170.008 131.375  1.00164.21           C
ATOM   3010  O   SER B 107     111.608 170.160 130.226  1.00164.21           O
ATOM   3011  CB  SER B 107     114.204 171.049 132.098  1.00164.21           C
ATOM   3012  OG  SER B 107     114.690 171.090 130.768  1.00164.21           O
ATOM   3013  N   GLU B 108     111.978 168.839 132.013  1.00167.58           N
ATOM   3014  CA  GLU B 108     111.305 167.698 131.403  1.00167.58           C
ATOM   3015  C   GLU B 108     109.809 167.955 131.280  1.00167.58           C
ATOM   3016  O   GLU B 108     109.122 167.326 130.468  1.00167.58           O
ATOM   3017  CB  GLU B 108     111.575 166.435 132.215  1.00167.58           C
ATOM   3018  CG  GLU B 108     112.991 165.926 132.056  1.00167.58           C
ATOM   3019  CD  GLU B 108     113.232 165.300 130.699  1.00167.58           C
ATOM   3020  OE1 GLU B 108     112.249 165.043 129.972  1.00167.58           O
ATOM   3021  OE2 GLU B 108     114.410 165.075 130.353  1.00167.58           O
ATOM   3022  N   VAL B 109     109.288 168.857 132.106  1.00154.25           N
ATOM   3023  CA  VAL B 109     107.927 169.346 131.926  1.00154.25           C
ATOM   3024  C   VAL B 109     107.816 170.130 130.629  1.00154.25           C
ATOM   3025  O   VAL B 109     106.983 169.828 129.766  1.00154.25           O
ATOM   3026  CB  VAL B 109     107.525 170.218 133.130  1.00154.25           C
ATOM   3027  CG1 VAL B 109     106.370 171.133 132.766  1.00154.25           C
ATOM   3028  CG2 VAL B 109     107.207 169.360 134.333  1.00154.25           C
ATOM   3029  N   LEU B 110     108.678 171.132 130.464  1.00182.55           N
ATOM   3030  CA  LEU B 110     108.477 172.124 129.414  1.00182.55           C
ATOM   3031  C   LEU B 110     108.829 171.569 128.041  1.00182.55           C
ATOM   3032  O   LEU B 110     108.190 171.920 127.042  1.00182.55           O
ATOM   3033  CB  LEU B 110     109.297 173.374 129.720  1.00182.55           C
ATOM   3034  CG  LEU B 110     108.701 174.271 130.807  1.00182.55           C
ATOM   3035  CD1 LEU B 110     109.596 175.466 131.069  1.00182.55           C
ATOM   3036  CD2 LEU B 110     107.301 174.721 130.420  1.00182.55           C
ATOM   3037  N   ASP B 111     109.838 170.699 127.967  1.00185.48           N
ATOM   3038  CA  ASP B 111     110.217 170.144 126.673  1.00185.48           C
ATOM   3039  C   ASP B 111     109.174 169.163 126.155  1.00185.48           C
ATOM   3040  O   ASP B 111     109.177 168.827 124.966  1.00185.48           O
ATOM   3041  CB  ASP B 111     111.587 169.470 126.773  1.00185.48           C
ATOM   3042  CG  ASP B 111     111.593 168.288 127.727  1.00185.48           C
ATOM   3043  OD1 ASP B 111     110.548 168.007 128.342  1.00185.48           O
ATOM   3044  OD2 ASP B 111     112.650 167.639 127.865  1.00185.48           O
ATOM   3045  N   ASN B 112     108.282 168.698 127.026  1.00168.55           N
ATOM   3046  CA  ASN B 112     107.317 167.665 126.684  1.00168.55           C
ATOM   3047  C   ASN B 112     105.919 168.211 126.428  1.00168.55           C
ATOM   3048  O   ASN B 112     105.002 167.428 126.160  1.00168.55           O
ATOM   3049  CB  ASN B 112     107.267 166.619 127.799  1.00168.55           C
ATOM   3050  CG  ASN B 112     108.498 165.740 127.822  1.00168.55           C
ATOM   3051  OD1 ASN B 112     108.873 165.153 126.809  1.00168.55           O
ATOM   3052  ND2 ASN B 112     109.139 165.650 128.980  1.00168.55           N
ATOM   3053  N   GLN B 113     105.732 169.525 126.497  1.00179.28           N
ATOM   3054  CA  GLN B 113     104.406 170.092 126.323  1.00179.28           C
ATOM   3055  C   GLN B 113     104.071 170.265 124.845  1.00179.28           C
ATOM   3056  O   GLN B 113     104.889 170.008 123.957  1.00179.28           O
ATOM   3057  CB  GLN B 113     104.291 171.436 127.038  1.00179.28           C
ATOM   3058  CG  GLN B 113     104.531 171.364 128.531  1.00179.28           C
ATOM   3059  CD  GLN B 113     104.131 172.640 129.240  1.00179.28           C
ATOM   3060  OE1 GLN B 113     103.636 173.580 128.618  1.00179.28           O
ATOM   3061  NE2 GLN B 113     104.340 172.680 130.551  1.00179.28           N
ATOM   3062  N   LYS B 114     102.832 170.698 124.595  1.00209.22           N
ATOM   3063  CA  LYS B 114     102.395 170.978 123.231  1.00209.22           C
ATOM   3064  C   LYS B 114     103.257 172.064 122.602  1.00209.22           C
ATOM   3065  O   LYS B 114     103.810 171.884 121.511  1.00209.22           O
ATOM   3066  CB  LYS B 114     100.925 171.402 123.233  1.00209.22           C
ATOM   3067  CG  LYS B 114      99.932 170.374 123.782  1.00209.22           C
ATOM   3068  CD  LYS B 114      99.717 169.186 122.858  1.00209.22           C
ATOM   3069  CE  LYS B 114     100.601 168.000 123.198  1.00209.22           C
ATOM   3070  NZ  LYS B 114     100.266 166.837 122.336  1.00209.22           N
ATOM   3071  N   GLU B 115     103.391 173.198 123.286  1.00207.39           N
ATOM   3072  CA  GLU B 115     104.312 174.257 122.887  1.00207.39           C
ATOM   3073  C   GLU B 115     105.593 174.033 123.682  1.00207.39           C
ATOM   3074  O   GLU B 115     105.656 174.286 124.885  1.00207.39           O
ATOM   3075  CB  GLU B 115     103.705 175.632 123.135  1.00207.39           C
ATOM   3076  CG  GLU B 115     102.510 175.959 122.259  1.00207.39           C
ATOM   3077  CD  GLU B 115     101.211 175.384 122.784  1.00207.39           C
ATOM   3078  OE1 GLU B 115     101.222 174.773 123.876  1.00207.39           O
ATOM   3079  OE2 GLU B 115     100.174 175.532 122.099  1.00207.39           O
ATOM   3080  N   ARG B 116     106.617 173.535 122.998  1.00181.23           N
ATOM   3081  CA  ARG B 116     107.832 173.106 123.674  1.00181.23           C
ATOM   3082  C   ARG B 116     108.639 174.312 124.139  1.00181.23           C
ATOM   3083  O   ARG B 116     109.068 175.139 123.330  1.00181.23           O
ATOM   3084  CB  ARG B 116     108.664 172.235 122.734  1.00181.23           C
ATOM   3085  CG  ARG B 116     108.202 170.792 122.654  1.00181.23           C
ATOM   3086  CD  ARG B 116     107.041 170.652 121.683  1.00181.23           C
ATOM   3087  NE  ARG B 116     107.441 170.943 120.313  1.00181.23           N
ATOM   3088  CZ  ARG B 116     106.595 171.117 119.307  1.00181.23           C
ATOM   3089  NH1 ARG B 116     105.286 171.052 119.486  1.00181.23           N
ATOM   3090  NH2 ARG B 116     107.074 171.370 118.092  1.00181.23           N
ATOM   3091  N   GLU B 117     108.847 174.405 125.449  1.00188.89           N
ATOM   3092  CA  GLU B 117     109.605 175.492 126.054  1.00188.89           C
ATOM   3093  C   GLU B 117     111.011 174.986 126.340  1.00188.89           C
ATOM   3094  O   GLU B 117     111.184 173.997 127.059  1.00188.89           O
ATOM   3095  CB  GLU B 117     108.934 175.988 127.335  1.00188.89           C
ATOM   3096  CG  GLU B 117     107.845 177.024 127.109  1.00188.89           C
ATOM   3097  CD  GLU B 117     107.601 177.889 128.329  1.00188.89           C
ATOM   3098  OE1 GLU B 117     108.399 177.812 129.285  1.00188.89           O
ATOM   3099  OE2 GLU B 117     106.609 178.647 128.337  1.00188.89           O
ATOM   3100  N   LYS B 118     112.009 175.656 125.769  1.00183.02           N
ATOM   3101  CA  LYS B 118     113.388 175.177 125.826  1.00183.02           C
ATOM   3102  C   LYS B 118     114.041 175.712 127.093  1.00183.02           C
ATOM   3103  O   LYS B 118     114.818 176.667 127.071  1.00183.02           O
ATOM   3104  CB  LYS B 118     114.148 175.584 124.572  1.00183.02           C
ATOM   3105  CG  LYS B 118     113.562 175.008 123.285  1.00183.02           C
ATOM   3106  CD  LYS B 118     113.790 173.503 123.161  1.00183.02           C
ATOM   3107  CE  LYS B 118     112.532 172.713 123.512  1.00183.02           C
ATOM   3108  NZ  LYS B 118     112.702 171.248 123.311  1.00183.02           N
ATOM   3109  N   LEU B 119     113.715 175.077 128.211  1.00187.74           N
ATOM   3110  CA  LEU B 119     114.342 175.353 129.492  1.00187.74           C
ATOM   3111  C   LEU B 119     115.421 174.313 129.760  1.00187.74           C
ATOM   3112  O   LEU B 119     115.148 173.111 129.818  1.00187.74           O
ATOM   3113  CB  LEU B 119     113.298 175.333 130.608  1.00187.74           C
ATOM   3114  CG  LEU B 119     113.613 176.013 131.940  1.00187.74           C
ATOM   3115  CD1 LEU B 119     113.682 177.523 131.803  1.00187.74           C
ATOM   3116  CD2 LEU B 119     112.584 175.615 132.988  1.00187.74           C
ATOM   3117  N   THR B 120     116.659 174.781 129.908  1.00176.28           N
ATOM   3118  CA  THR B 120     117.798 173.884 130.022  1.00176.28           C
ATOM   3119  C   THR B 120     118.636 174.247 131.238  1.00176.28           C
ATOM   3120  O   THR B 120     118.842 175.425 131.546  1.00176.28           O
ATOM   3121  CB  THR B 120     118.679 173.925 128.767  1.00176.28           C
ATOM   3122  OG1 THR B 120     119.411 175.156 128.740  1.00176.28           O
ATOM   3123  CG2 THR B 120     117.833 173.811 127.505  1.00176.28           C
ATOM   3124  N   ILE B 121     119.124 173.212 131.921  1.00178.54           N
ATOM   3125  CA  ILE B 121     120.051 173.357 133.037  1.00178.54           C
ATOM   3126  C   ILE B 121     121.321 172.601 132.689  1.00178.54           C
ATOM   3127  O   ILE B 121     121.263 171.514 132.104  1.00178.54           O
ATOM   3128  CB  ILE B 121     119.476 172.842 134.368  1.00178.54           C
ATOM   3129  CG1 ILE B 121     120.409 173.200 135.526  1.00178.54           C
ATOM   3130  CG2 ILE B 121     119.184 171.346 134.312  1.00178.54           C
ATOM   3131  CD1 ILE B 121     119.791 173.007 136.887  1.00178.54           C
ATOM   3132  N   GLU B 122     122.467 173.192 133.002  1.00198.07           N
ATOM   3133  CA  GLU B 122     123.744 172.534 132.786  1.00198.07           C
ATOM   3134  C   GLU B 122     124.700 172.915 133.904  1.00198.07           C
ATOM   3135  O   GLU B 122     124.441 173.832 134.684  1.00198.07           O
ATOM   3136  CB  GLU B 122     124.352 172.889 131.414  1.00198.07           C
ATOM   3137  CG  GLU B 122     124.655 174.377 131.186  1.00198.07           C
ATOM   3138  CD  GLU B 122     123.422 175.239 130.920  1.00198.07           C
ATOM   3139  OE1 GLU B 122     122.372 175.036 131.550  1.00198.07           O
ATOM   3140  OE2 GLU B 122     123.524 176.155 130.081  1.00198.07           O
ATOM   3141  N   GLN B 123     125.808 172.186 133.984  1.00218.04           N
ATOM   3142  CA  GLN B 123     126.884 172.584 134.878  1.00218.04           C
ATOM   3143  C   GLN B 123     127.599 173.789 134.287  1.00218.04           C
ATOM   3144  O   GLN B 123     128.061 173.746 133.142  1.00218.04           O
ATOM   3145  CB  GLN B 123     127.866 171.435 135.090  1.00218.04           C
ATOM   3146  CG  GLN B 123     127.305 170.269 135.879  1.00218.04           C
ATOM   3147  CD  GLN B 123     128.300 169.136 136.017  1.00218.04           C
ATOM   3148  OE1 GLN B 123     129.480 169.290 135.700  1.00218.04           O
ATOM   3149  NE2 GLN B 123     127.830 167.990 136.495  1.00218.04           N
ATOM   3150  N   SER B 124     127.675 174.873 135.060  1.00221.91           N
ATOM   3151  CA  SER B 124     128.319 176.078 134.551  1.00221.91           C
ATOM   3152  C   SER B 124     129.792 175.840 134.251  1.00221.91           C
ATOM   3153  O   SER B 124     130.332 176.423 133.304  1.00221.91           O
ATOM   3154  CB  SER B 124     128.153 177.225 135.545  1.00221.91           C
ATOM   3155  OG  SER B 124     128.686 178.424 135.019  1.00221.91           O
ATOM   3156  N   VAL B 125     130.454 174.994 135.034  1.00244.66           N
ATOM   3157  CA  VAL B 125     131.835 174.601 134.787  1.00244.66           C
ATOM   3158  C   VAL B 125     131.850 173.103 134.530  1.00244.66           C
ATOM   3159  O   VAL B 125     131.365 172.321 135.357  1.00244.66           O
ATOM   3160  CB  VAL B 125     132.756 174.966 135.960  1.00244.66           C
ATOM   3161  CG1 VAL B 125     134.203 174.645 135.618  1.00244.66           C
ATOM   3162  CG2 VAL B 125     132.599 176.433 136.323  1.00244.66           C
ATOM   3163  N   LYS B 126     132.395 172.705 133.382  1.00261.02           N
ATOM   3164  CA  LYS B 126     132.491 171.290 133.053  1.00261.02           C
ATOM   3165  C   LYS B 126     133.382 170.577 134.060  1.00261.02           C
ATOM   3166  O   LYS B 126     134.478 171.046 134.382  1.00261.02           O
ATOM   3167  CB  LYS B 126     133.037 171.110 131.639  1.00261.02           C
ATOM   3168  CG  LYS B 126     132.059 171.492 130.543  1.00261.02           C
ATOM   3169  CD  LYS B 126     132.597 171.107 129.174  1.00261.02           C
ATOM   3170  CE  LYS B 126     131.593 171.415 128.076  1.00261.02           C
ATOM   3171  NZ  LYS B 126     132.078 170.964 126.742  1.00261.02           N
ATOM   3172  N   GLY B 127     132.904 169.443 134.562  1.00244.45           N
ATOM   3173  CA  GLY B 127     133.607 168.719 135.595  1.00244.45           C
ATOM   3174  C   GLY B 127     133.447 169.296 136.982  1.00244.45           C
ATOM   3175  O   GLY B 127     134.018 168.748 137.934  1.00244.45           O
ATOM   3176  N   GLN B 128     132.696 170.383 137.127  1.00239.77           N
ATOM   3177  CA  GLN B 128     132.482 171.038 138.408  1.00239.77           C
ATOM   3178  C   GLN B 128     130.989 171.116 138.688  1.00239.77           C
ATOM   3179  O   GLN B 128     130.217 171.566 137.835  1.00239.77           O
ATOM   3180  CB  GLN B 128     133.096 172.439 138.412  1.00239.77           C
ATOM   3181  CG  GLN B 128     133.431 172.994 139.787  1.00239.77           C
ATOM   3182  CD  GLN B 128     134.670 172.367 140.401  1.00239.77           C
ATOM   3183  OE1 GLN B 128     134.897 171.161 140.298  1.00239.77           O
ATOM   3184  NE2 GLN B 128     135.489 173.195 141.038  1.00239.77           N
ATOM   3185  N   ALA B 129     130.588 170.678 139.883  1.00218.84           N
ATOM   3186  CA  ALA B 129     129.175 170.717 140.242  1.00218.84           C
ATOM   3187  C   ALA B 129     128.658 172.145 140.340  1.00218.84           C
ATOM   3188  O   ALA B 129     127.553 172.437 139.873  1.00218.84           O
ATOM   3189  CB  ALA B 129     128.946 169.976 141.559  1.00218.84           C
ATOM   3190  N   LEU B 130     129.439 173.045 140.927  1.00185.60           N
ATOM   3191  CA  LEU B 130     129.018 174.422 141.116  1.00185.60           C
ATOM   3192  C   LEU B 130     129.899 175.358 140.307  1.00185.60           C
ATOM   3193  O   LEU B 130     131.098 175.112 140.149  1.00185.60           O
ATOM   3194  CB  LEU B 130     129.080 174.825 142.595  1.00185.60           C
ATOM   3195  CG  LEU B 130     128.105 174.115 143.531  1.00185.60           C
ATOM   3196  CD1 LEU B 130     128.384 174.505 144.971  1.00185.60           C
ATOM   3197  CD2 LEU B 130     126.677 174.455 143.150  1.00185.60           C
ATOM   3198  N   PRO B 131     129.329 176.446 139.784  1.00175.93           N
ATOM   3199  CA  PRO B 131     127.911 176.820 139.831  1.00175.93           C
ATOM   3200  C   PRO B 131     127.103 176.159 138.720  1.00175.93           C
ATOM   3201  O   PRO B 131     127.637 175.386 137.931  1.00175.93           O
ATOM   3202  CB  PRO B 131     127.965 178.342 139.687  1.00175.93           C
ATOM   3203  CG  PRO B 131     129.144 178.569 138.787  1.00175.93           C
ATOM   3204  CD  PRO B 131     130.147 177.494 139.148  1.00175.93           C
ATOM   3205  N   LEU B 132     125.803 176.426 138.660  1.00172.74           N
ATOM   3206  CA  LEU B 132     124.934 175.886 137.625  1.00172.74           C
ATOM   3207  C   LEU B 132     124.548 176.982 136.643  1.00172.74           C
ATOM   3208  O   LEU B 132     124.332 178.134 137.033  1.00172.74           O
ATOM   3209  CB  LEU B 132     123.666 175.273 138.223  1.00172.74           C
ATOM   3210  CG  LEU B 132     123.705 173.841 138.767  1.00172.74           C
ATOM   3211  CD1 LEU B 132     124.000 172.838 137.659  1.00172.74           C
ATOM   3212  CD2 LEU B 132     124.688 173.698 139.918  1.00172.74           C
ATOM   3213  N   SER B 133     124.459 176.612 135.371  1.00196.09           N
ATOM   3214  CA  SER B 133     123.987 177.493 134.317  1.00196.09           C
ATOM   3215  C   SER B 133     122.549 177.124 133.983  1.00196.09           C
ATOM   3216  O   SER B 133     122.188 175.941 133.994  1.00196.09           O
ATOM   3217  CB  SER B 133     124.870 177.386 133.076  1.00196.09           C
ATOM   3218  OG  SER B 133     124.362 178.193 132.027  1.00196.09           O
ATOM   3219  N   VAL B 134     121.729 178.136 133.723  1.00211.58           N
ATOM   3220  CA  VAL B 134     120.341 177.957 133.326  1.00211.58           C
ATOM   3221  C   VAL B 134     120.064 178.830 132.111  1.00211.58           C
ATOM   3222  O   VAL B 134     120.461 180.001 132.071  1.00211.58           O
ATOM   3223  CB  VAL B 134     119.387 178.291 134.489  1.00211.58           C
ATOM   3224  CG1 VAL B 134     119.648 179.687 135.011  1.00211.58           C
ATOM   3225  CG2 VAL B 134     117.967 178.186 134.029  1.00211.58           C
ATOM   3226  N   SER B 135     119.392 178.256 131.114  1.00217.79           N
ATOM   3227  CA  SER B 135     119.055 178.985 129.901  1.00217.79           C
ATOM   3228  C   SER B 135     117.598 178.734 129.540  1.00217.79           C
ATOM   3229  O   SER B 135     117.067 177.640 129.748  1.00217.79           O
ATOM   3230  CB  SER B 135     119.956 178.581 128.730  1.00217.79           C
ATOM   3231  OG  SER B 135     119.632 177.282 128.269  1.00217.79           O
ATOM   3232  N   TYR B 136     116.956 179.766 129.000  1.00222.79           N
ATOM   3233  CA  TYR B 136     115.577 179.661 128.544  1.00222.79           C
ATOM   3234  C   TYR B 136     115.419 180.374 127.212  1.00222.79           C
ATOM   3235  O   TYR B 136     115.893 181.499 127.043  1.00222.79           O
ATOM   3236  CB  TYR B 136     114.593 180.249 129.560  1.00222.79           C
ATOM   3237  CG  TYR B 136     113.167 180.277 129.064  1.00222.79           C
ATOM   3238  CD1 TYR B 136     112.394 179.126 129.046  1.00222.79           C
ATOM   3239  CD2 TYR B 136     112.593 181.458 128.614  1.00222.79           C
ATOM   3240  CE1 TYR B 136     111.093 179.147 128.593  1.00222.79           C
ATOM   3241  CE2 TYR B 136     111.292 181.489 128.158  1.00222.79           C
ATOM   3242  CZ  TYR B 136     110.545 180.332 128.151  1.00222.79           C
ATOM   3243  OH  TYR B 136     109.247 180.362 127.699  1.00222.79           O
ATOM   3244  N   VAL B 137     114.721 179.728 126.283  1.00237.78           N
ATOM   3245  CA  VAL B 137     114.530 180.250 124.936  1.00237.78           C
ATOM   3246  C   VAL B 137     113.078 180.672 124.773  1.00237.78           C
ATOM   3247  O   VAL B 137     112.159 179.902 125.079  1.00237.78           O
ATOM   3248  CB  VAL B 137     114.919 179.209 123.874  1.00237.78           C
ATOM   3249  CG1 VAL B 137     114.999 179.861 122.503  1.00237.78           C
ATOM   3250  CG2 VAL B 137     116.234 178.545 124.244  1.00237.78           C
ATOM   3251  N   SER B 138     112.872 181.894 124.292  1.00222.72           N
ATOM   3252  CA  SER B 138     111.552 182.427 123.998  1.00222.72           C
ATOM   3253  C   SER B 138     111.609 183.175 122.673  1.00222.72           C
ATOM   3254  O   SER B 138     112.631 183.185 121.982  1.00222.72           O
ATOM   3255  CB  SER B 138     111.056 183.345 125.122  1.00222.72           C
ATOM   3256  OG  SER B 138     109.672 183.612 124.989  1.00222.72           O
ATOM   3257  N   THR B 139     110.491 183.801 122.312  1.00207.47           N
ATOM   3258  CA  THR B 139     110.439 184.603 121.099  1.00207.47           C
ATOM   3259  C   THR B 139     110.987 186.009 121.297  1.00207.47           C
ATOM   3260  O   THR B 139     111.235 186.703 120.305  1.00207.47           O
ATOM   3261  CB  THR B 139     109.001 184.688 120.585  1.00207.47           C
ATOM   3262  OG1 THR B 139     108.149 185.186 121.624  1.00207.47           O
ATOM   3263  CG2 THR B 139     108.513 183.315 120.152  1.00207.47           C
ATOM   3264  N   THR B 140     111.173 186.446 122.541  1.00199.12           N
ATOM   3265  CA  THR B 140     111.683 187.775 122.837  1.00199.12           C
ATOM   3266  C   THR B 140     112.738 187.684 123.929  1.00199.12           C
ATOM   3267  O   THR B 140     112.728 186.772 124.759  1.00199.12           O
ATOM   3268  CB  THR B 140     110.567 188.734 123.276  1.00199.12           C
ATOM   3269  OG1 THR B 140     109.913 188.209 124.437  1.00199.12           O
ATOM   3270  CG2 THR B 140     109.547 188.928 122.164  1.00199.12           C
ATOM   3271  N   ALA B 141     113.658 188.651 123.913  1.00197.86           N
ATOM   3272  CA  ALA B 141     114.704 188.699 124.929  1.00197.86           C
ATOM   3273  C   ALA B 141     114.121 188.996 126.305  1.00197.86           C
ATOM   3274  O   ALA B 141     114.391 188.279 127.278  1.00197.86           O
ATOM   3275  CB  ALA B 141     115.748 189.748 124.547  1.00197.86           C
ATOM   3276  N   GLU B 142     113.310 190.052 126.402  1.00206.06           N
ATOM   3277  CA  GLU B 142     112.688 190.389 127.676  1.00206.06           C
ATOM   3278  C   GLU B 142     111.745 189.286 128.133  1.00206.06           C
ATOM   3279  O   GLU B 142     111.693 188.963 129.325  1.00206.06           O
ATOM   3280  CB  GLU B 142     111.955 191.727 127.567  1.00206.06           C
ATOM   3281  CG  GLU B 142     110.915 191.797 126.457  1.00206.06           C
ATOM   3282  CD  GLU B 142     109.541 191.347 126.914  1.00206.06           C
ATOM   3283  OE1 GLU B 142     109.296 191.335 128.138  1.00206.06           O
ATOM   3284  OE2 GLU B 142     108.711 190.998 126.049  1.00206.06           O
ATOM   3285  N   GLY B 143     110.998 188.694 127.200  1.00192.51           N
ATOM   3286  CA  GLY B 143     110.126 187.592 127.561  1.00192.51           C
ATOM   3287  C   GLY B 143     110.898 186.398 128.082  1.00192.51           C
ATOM   3288  O   GLY B 143     110.531 185.807 129.098  1.00192.51           O
ATOM   3289  N   ALA B 144     111.989 186.040 127.405  1.00190.96           N
ATOM   3290  CA  ALA B 144     112.811 184.930 127.872  1.00190.96           C
ATOM   3291  C   ALA B 144     113.362 185.211 129.262  1.00190.96           C
ATOM   3292  O   ALA B 144     113.327 184.343 130.141  1.00190.96           O
ATOM   3293  CB  ALA B 144     113.947 184.663 126.886  1.00190.96           C
ATOM   3294  N   GLN B 145     113.860 186.428 129.484  1.00191.77           N
ATOM   3295  CA  GLN B 145     114.459 186.754 130.774  1.00191.77           C
ATOM   3296  C   GLN B 145     113.419 186.731 131.888  1.00191.77           C
ATOM   3297  O   GLN B 145     113.661 186.180 132.971  1.00191.77           O
ATOM   3298  CB  GLN B 145     115.152 188.114 130.689  1.00191.77           C
ATOM   3299  CG  GLN B 145     115.994 188.464 131.899  1.00191.77           C
ATOM   3300  CD  GLN B 145     116.559 189.867 131.819  1.00191.77           C
ATOM   3301  OE1 GLN B 145     115.945 190.763 131.241  1.00191.77           O
ATOM   3302  NE2 GLN B 145     117.740 190.062 132.391  1.00191.77           N
ATOM   3303  N   ARG B 146     112.244 187.315 131.640  1.00187.66           N
ATOM   3304  CA  ARG B 146     111.214 187.353 132.671  1.00187.66           C
ATOM   3305  C   ARG B 146     110.677 185.956 132.960  1.00187.66           C
ATOM   3306  O   ARG B 146     110.423 185.609 134.117  1.00187.66           O
ATOM   3307  CB  ARG B 146     110.085 188.304 132.267  1.00187.66           C
ATOM   3308  CG  ARG B 146     109.295 187.858 131.060  1.00187.66           C
ATOM   3309  CD  ARG B 146     108.167 188.806 130.730  1.00187.66           C
ATOM   3310  NE  ARG B 146     107.487 188.390 129.510  1.00187.66           N
ATOM   3311  CZ  ARG B 146     106.489 187.518 129.472  1.00187.66           C
ATOM   3312  NH1 ARG B 146     106.026 186.948 130.573  1.00187.66           N
ATOM   3313  NH2 ARG B 146     105.945 187.205 128.300  1.00187.66           N
ATOM   3314  N   ARG B 147     110.506 185.132 131.921  1.00162.52           N
ATOM   3315  CA  ARG B 147     110.067 183.760 132.146  1.00162.52           C
ATOM   3316  C   ARG B 147     111.116 182.971 132.912  1.00162.52           C
ATOM   3317  O   ARG B 147     110.778 182.151 133.769  1.00162.52           O
ATOM   3318  CB  ARG B 147     109.742 183.079 130.818  1.00162.52           C
ATOM   3319  CG  ARG B 147     108.567 183.691 130.080  1.00162.52           C
ATOM   3320  CD  ARG B 147     107.274 183.500 130.850  1.00162.52           C
ATOM   3321  NE  ARG B 147     106.916 182.090 130.951  1.00162.52           N
ATOM   3322  CZ  ARG B 147     106.042 181.597 131.817  1.00162.52           C
ATOM   3323  NH1 ARG B 147     105.437 182.370 132.704  1.00162.52           N
ATOM   3324  NH2 ARG B 147     105.767 180.297 131.792  1.00162.52           N
ATOM   3325  N   LEU B 148     112.396 183.207 132.621  1.00165.38           N
ATOM   3326  CA  LEU B 148     113.457 182.543 133.368  1.00165.38           C
ATOM   3327  C   LEU B 148     113.407 182.925 134.839  1.00165.38           C
ATOM   3328  O   LEU B 148     113.527 182.067 135.724  1.00165.38           O
ATOM   3329  CB  LEU B 148     114.813 182.902 132.766  1.00165.38           C
ATOM   3330  CG  LEU B 148     115.974 182.050 133.264  1.00165.38           C
ATOM   3331  CD1 LEU B 148     115.701 180.605 132.924  1.00165.38           C
ATOM   3332  CD2 LEU B 148     117.283 182.512 132.649  1.00165.38           C
ATOM   3333  N   ALA B 149     113.232 184.219 135.117  1.00174.97           N
ATOM   3334  CA  ALA B 149     113.120 184.668 136.499  1.00174.97           C
ATOM   3335  C   ALA B 149     111.910 184.042 137.178  1.00174.97           C
ATOM   3336  O   ALA B 149     111.994 183.590 138.326  1.00174.97           O
ATOM   3337  CB  ALA B 149     113.039 186.193 136.551  1.00174.97           C
ATOM   3338  N   GLU B 150     110.779 183.995 136.474  1.00182.48           N
ATOM   3339  CA  GLU B 150     109.584 183.369 137.026  1.00182.48           C
ATOM   3340  C   GLU B 150     109.833 181.903 137.343  1.00182.48           C
ATOM   3341  O   GLU B 150     109.453 181.417 138.413  1.00182.48           O
ATOM   3342  CB  GLU B 150     108.422 183.508 136.043  1.00182.48           C
ATOM   3343  CG  GLU B 150     107.939 184.930 135.836  1.00182.48           C
ATOM   3344  CD  GLU B 150     106.804 185.012 134.836  1.00182.48           C
ATOM   3345  OE1 GLU B 150     106.484 183.975 134.215  1.00182.48           O
ATOM   3346  OE2 GLU B 150     106.234 186.110 134.667  1.00182.48           O
ATOM   3347  N   TYR B 151     110.486 181.188 136.430  1.00161.10           N
ATOM   3348  CA  TYR B 151     110.698 179.759 136.616  1.00161.10           C
ATOM   3349  C   TYR B 151     111.623 179.496 137.794  1.00161.10           C
ATOM   3350  O   TYR B 151     111.348 178.623 138.627  1.00161.10           O
ATOM   3351  CB  TYR B 151     111.271 179.153 135.337  1.00161.10           C
ATOM   3352  CG  TYR B 151     110.238 178.973 134.251  1.00161.10           C
ATOM   3353  CD1 TYR B 151     108.984 178.453 134.537  1.00161.10           C
ATOM   3354  CD2 TYR B 151     110.517 179.327 132.938  1.00161.10           C
ATOM   3355  CE1 TYR B 151     108.036 178.296 133.548  1.00161.10           C
ATOM   3356  CE2 TYR B 151     109.576 179.175 131.943  1.00161.10           C
ATOM   3357  CZ  TYR B 151     108.339 178.657 132.253  1.00161.10           C
ATOM   3358  OH  TYR B 151     107.396 178.500 131.265  1.00161.10           O
ATOM   3359  N   ILE B 152     112.720 180.252 137.887  1.00157.93           N
ATOM   3360  CA  ILE B 152     113.668 180.039 138.976  1.00157.93           C
ATOM   3361  C   ILE B 152     113.035 180.393 140.317  1.00157.93           C
ATOM   3362  O   ILE B 152     113.171 179.651 141.300  1.00157.93           O
ATOM   3363  CB  ILE B 152     114.972 180.821 138.728  1.00157.93           C
ATOM   3364  CG1 ILE B 152     115.977 180.536 139.838  1.00157.93           C
ATOM   3365  CG2 ILE B 152     114.732 182.304 138.622  1.00157.93           C
ATOM   3366  CD1 ILE B 152     117.351 181.053 139.550  1.00157.93           C
ATOM   3367  N   GLN B 153     112.318 181.522 140.381  1.00167.26           N
ATOM   3368  CA  GLN B 153     111.702 181.907 141.645  1.00167.26           C
ATOM   3369  C   GLN B 153     110.621 180.913 142.041  1.00167.26           C
ATOM   3370  O   GLN B 153     110.472 180.587 143.225  1.00167.26           O
ATOM   3371  CB  GLN B 153     111.143 183.329 141.554  1.00167.26           C
ATOM   3372  CG  GLN B 153     109.926 183.484 140.665  1.00167.26           C
ATOM   3373  CD  GLN B 153     109.499 184.926 140.507  1.00167.26           C
ATOM   3374  OE1 GLN B 153     110.078 185.825 141.113  1.00167.26           O
ATOM   3375  NE2 GLN B 153     108.481 185.156 139.687  1.00167.26           N
ATOM   3376  N   GLN B 154     109.886 180.385 141.060  1.00152.89           N
ATOM   3377  CA  GLN B 154     108.903 179.354 141.351  1.00152.89           C
ATOM   3378  C   GLN B 154     109.573 178.130 141.953  1.00152.89           C
ATOM   3379  O   GLN B 154     109.250 177.729 143.078  1.00152.89           O
ATOM   3380  CB  GLN B 154     108.143 178.994 140.075  1.00152.89           C
ATOM   3381  CG  GLN B 154     107.160 177.850 140.225  1.00152.89           C
ATOM   3382  CD  GLN B 154     106.614 177.381 138.891  1.00152.89           C
ATOM   3383  OE1 GLN B 154     106.533 178.153 137.935  1.00152.89           O
ATOM   3384  NE2 GLN B 154     106.234 176.111 138.819  1.00152.89           N
ATOM   3385  N   VAL B 155     110.577 177.584 141.260  1.00154.56           N
ATOM   3386  CA  VAL B 155     111.235 176.374 141.741  1.00154.56           C
ATOM   3387  C   VAL B 155     111.776 176.592 143.146  1.00154.56           C
ATOM   3388  O   VAL B 155     111.661 175.717 144.015  1.00154.56           O
ATOM   3389  CB  VAL B 155     112.343 175.935 140.766  1.00154.56           C
ATOM   3390  CG1 VAL B 155     113.127 174.770 141.345  1.00154.56           C
ATOM   3391  CG2 VAL B 155     111.749 175.562 139.423  1.00154.56           C
ATOM   3392  N   ASP B 156     112.349 177.771 143.399  1.00157.62           N
ATOM   3393  CA  ASP B 156     112.751 178.121 144.756  1.00157.62           C
ATOM   3394  C   ASP B 156     111.568 178.041 145.710  1.00157.62           C
ATOM   3395  O   ASP B 156     111.697 177.548 146.835  1.00157.62           O
ATOM   3396  CB  ASP B 156     113.366 179.521 144.775  1.00157.62           C
ATOM   3397  CG  ASP B 156     113.853 179.927 146.155  1.00157.62           C
ATOM   3398  OD1 ASP B 156     114.815 179.314 146.660  1.00157.62           O
ATOM   3399  OD2 ASP B 156     113.269 180.865 146.738  1.00157.62           O
ATOM   3400  N   GLU B 157     110.400 178.515 145.272  1.00148.35           N
ATOM   3401  CA  GLU B 157     109.228 178.499 146.142  1.00148.35           C
ATOM   3402  C   GLU B 157     108.820 177.077 146.511  1.00148.35           C
ATOM   3403  O   GLU B 157     108.598 176.780 147.692  1.00148.35           O
ATOM   3404  CB  GLU B 157     108.060 179.221 145.472  1.00148.35           C
ATOM   3405  CG  GLU B 157     108.185 180.730 145.434  1.00148.35           C
ATOM   3406  CD  GLU B 157     107.039 181.380 144.687  1.00148.35           C
ATOM   3407  OE1 GLU B 157     105.975 180.739 144.566  1.00148.35           O
ATOM   3408  OE2 GLU B 157     107.203 182.525 144.219  1.00148.35           O
ATOM   3409  N   GLU B 158     108.704 176.187 145.521  1.00150.44           N
ATOM   3410  CA  GLU B 158     108.296 174.818 145.850  1.00150.44           C
ATOM   3411  C   GLU B 158     109.350 174.113 146.696  1.00150.44           C
ATOM   3412  O   GLU B 158     109.011 173.371 147.623  1.00150.44           O
ATOM   3413  CB  GLU B 158     107.955 173.969 144.617  1.00150.44           C
ATOM   3414  CG  GLU B 158     106.648 174.321 143.902  1.00150.44           C
ATOM   3415  CD  GLU B 158     106.789 175.381 142.849  1.00150.44           C
ATOM   3416  OE1 GLU B 158     107.926 175.779 142.587  1.00150.44           O
ATOM   3417  OE2 GLU B 158     105.760 175.820 142.296  1.00150.44           O
ATOM   3418  N   VAL B 159     110.634 174.329 146.403  1.00154.88           N
ATOM   3419  CA  VAL B 159     111.664 173.683 147.208  1.00154.88           C
ATOM   3420  C   VAL B 159     111.612 174.185 148.646  1.00154.88           C
ATOM   3421  O   VAL B 159     111.724 173.399 149.595  1.00154.88           O
ATOM   3422  CB  VAL B 159     113.050 173.887 146.571  1.00154.88           C
ATOM   3423  CG1 VAL B 159     114.122 173.266 147.443  1.00154.88           C
ATOM   3424  CG2 VAL B 159     113.087 173.249 145.196  1.00154.88           C
ATOM   3425  N   ALA B 160     111.423 175.494 148.834  1.00143.60           N
ATOM   3426  CA  ALA B 160     111.342 176.046 150.182  1.00143.60           C
ATOM   3427  C   ALA B 160     110.113 175.529 150.919  1.00143.60           C
ATOM   3428  O   ALA B 160     110.167 175.275 152.127  1.00143.60           O
ATOM   3429  CB  ALA B 160     111.330 177.572 150.121  1.00143.60           C
ATOM   3430  N   LYS B 161     108.992 175.379 150.213  1.00136.78           N
ATOM   3431  CA  LYS B 161     107.809 174.787 150.831  1.00136.78           C
ATOM   3432  C   LYS B 161     108.075 173.346 151.245  1.00136.78           C
ATOM   3433  O   LYS B 161     107.624 172.900 152.308  1.00136.78           O
ATOM   3434  CB  LYS B 161     106.628 174.866 149.866  1.00136.78           C
ATOM   3435  CG  LYS B 161     106.055 176.264 149.722  1.00136.78           C
ATOM   3436  CD  LYS B 161     105.160 176.370 148.501  1.00136.78           C
ATOM   3437  CE  LYS B 161     104.736 177.808 148.258  1.00136.78           C
ATOM   3438  NZ  LYS B 161     104.219 178.003 146.877  1.00136.78           N
ATOM   3439  N   GLU B 162     108.812 172.607 150.415  1.00160.01           N
ATOM   3440  CA  GLU B 162     109.186 171.239 150.754  1.00160.01           C
ATOM   3441  C   GLU B 162     110.021 171.204 152.028  1.00160.01           C
ATOM   3442  O   GLU B 162     109.800 170.368 152.911  1.00160.01           O
ATOM   3443  CB  GLU B 162     109.960 170.621 149.593  1.00160.01           C
ATOM   3444  CG  GLU B 162     109.139 170.355 148.349  1.00160.01           C
ATOM   3445  CD  GLU B 162     109.975 169.779 147.227  1.00160.01           C
ATOM   3446  OE1 GLU B 162     111.214 169.732 147.376  1.00160.01           O
ATOM   3447  OE2 GLU B 162     109.398 169.383 146.193  1.00160.01           O
ATOM   3448  N   LEU B 163     110.989 172.115 152.139  1.00151.29           N
ATOM   3449  CA  LEU B 163     111.802 172.167 153.352  1.00151.29           C
ATOM   3450  C   LEU B 163     110.983 172.595 154.560  1.00151.29           C
ATOM   3451  O   LEU B 163     111.251 172.154 155.680  1.00151.29           O
ATOM   3452  CB  LEU B 163     112.989 173.105 153.172  1.00151.29           C
ATOM   3453  CG  LEU B 163     113.726 173.063 151.846  1.00151.29           C
ATOM   3454  CD1 LEU B 163     114.561 174.301 151.737  1.00151.29           C
ATOM   3455  CD2 LEU B 163     114.600 171.829 151.807  1.00151.29           C
ATOM   3456  N   GLU B 164     110.008 173.481 154.364  1.00143.85           N
ATOM   3457  CA  GLU B 164     109.140 173.865 155.471  1.00143.85           C
ATOM   3458  C   GLU B 164     108.351 172.663 155.969  1.00143.85           C
ATOM   3459  O   GLU B 164     108.227 172.437 157.180  1.00143.85           O
ATOM   3460  CB  GLU B 164     108.205 174.993 155.039  1.00143.85           C
ATOM   3461  CG  GLU B 164     107.349 175.543 156.163  1.00143.85           C
ATOM   3462  CD  GLU B 164     106.387 176.613 155.692  1.00143.85           C
ATOM   3463  OE1 GLU B 164     106.712 177.316 154.714  1.00143.85           O
ATOM   3464  OE2 GLU B 164     105.308 176.755 156.303  1.00143.85           O
ATOM   3465  N   VAL B 165     107.837 171.863 155.036  1.00148.74           N
ATOM   3466  CA  VAL B 165     107.170 170.615 155.395  1.00148.74           C
ATOM   3467  C   VAL B 165     108.122 169.718 156.176  1.00148.74           C
ATOM   3468  O   VAL B 165     107.765 169.148 157.217  1.00148.74           O
ATOM   3469  CB  VAL B 165     106.651 169.913 154.128  1.00148.74           C
ATOM   3470  CG1 VAL B 165     106.190 168.497 154.445  1.00148.74           C
ATOM   3471  CG2 VAL B 165     105.545 170.730 153.479  1.00148.74           C
ATOM   3472  N   ASP B 166     109.353 169.588 155.680  1.00158.31           N
ATOM   3473  CA  ASP B 166     110.332 168.709 156.309  1.00158.31           C
ATOM   3474  C   ASP B 166     110.623 169.150 157.737  1.00158.31           C
ATOM   3475  O   ASP B 166     110.609 168.338 158.668  1.00158.31           O
ATOM   3476  CB  ASP B 166     111.617 168.698 155.480  1.00158.31           C
ATOM   3477  CG  ASP B 166     111.439 168.015 154.140  1.00158.31           C
ATOM   3478  OD1 ASP B 166     110.589 167.107 154.044  1.00158.31           O
ATOM   3479  OD2 ASP B 166     112.140 168.397 153.180  1.00158.31           O
ATOM   3480  N   LEU B 167     110.873 170.447 157.925  1.00142.11           N
ATOM   3481  CA  LEU B 167     111.218 170.953 159.246  1.00142.11           C
ATOM   3482  C   LEU B 167     110.041 170.827 160.198  1.00142.11           C
ATOM   3483  O   LEU B 167     110.225 170.533 161.381  1.00142.11           O
ATOM   3484  CB  LEU B 167     111.699 172.404 159.156  1.00142.11           C
ATOM   3485  CG  LEU B 167     110.776 173.522 158.656  1.00142.11           C
ATOM   3486  CD1 LEU B 167     109.901 174.105 159.763  1.00142.11           C
ATOM   3487  CD2 LEU B 167     111.590 174.619 158.001  1.00142.11           C
ATOM   3488  N   LYS B 168     108.820 171.040 159.699  1.00136.73           N
ATOM   3489  CA  LYS B 168     107.648 170.869 160.549  1.00136.73           C
ATOM   3490  C   LYS B 168     107.514 169.424 161.006  1.00136.73           C
ATOM   3491  O   LYS B 168     107.233 169.156 162.183  1.00136.73           O
ATOM   3492  CB  LYS B 168     106.399 171.318 159.795  1.00136.73           C
ATOM   3493  CG  LYS B 168     106.243 172.819 159.744  1.00136.73           C
ATOM   3494  CD  LYS B 168     105.028 173.224 158.938  1.00136.73           C
ATOM   3495  CE  LYS B 168     104.930 174.735 158.851  1.00136.73           C
ATOM   3496  NZ  LYS B 168     103.918 175.169 157.855  1.00136.73           N
ATOM   3497  N   ASP B 169     107.724 168.479 160.089  1.00150.99           N
ATOM   3498  CA  ASP B 169     107.637 167.072 160.462  1.00150.99           C
ATOM   3499  C   ASP B 169     108.718 166.705 161.471  1.00150.99           C
ATOM   3500  O   ASP B 169     108.458 165.976 162.439  1.00150.99           O
ATOM   3501  CB  ASP B 169     107.742 166.194 159.216  1.00150.99           C
ATOM   3502  CG  ASP B 169     107.448 164.731 159.502  1.00150.99           C
ATOM   3503  OD1 ASP B 169     107.190 164.378 160.673  1.00150.99           O
ATOM   3504  OD2 ASP B 169     107.482 163.932 158.545  1.00150.99           O
ATOM   3505  N   ASN B 170     109.943 167.183 161.250  1.00143.89           N
ATOM   3506  CA  ASN B 170     111.016 166.891 162.192  1.00143.89           C
ATOM   3507  C   ASN B 170     110.730 167.509 163.554  1.00143.89           C
ATOM   3508  O   ASN B 170     111.008 166.896 164.590  1.00143.89           O
ATOM   3509  CB  ASN B 170     112.357 167.366 161.638  1.00143.89           C
ATOM   3510  CG  ASN B 170     112.765 166.610 160.390  1.00143.89           C
ATOM   3511  OD1 ASN B 170     112.865 167.180 159.306  1.00143.89           O
ATOM   3512  ND2 ASN B 170     112.980 165.309 160.534  1.00143.89           N
ATOM   3513  N   ILE B 171     110.152 168.712 163.572  1.00140.89           N
ATOM   3514  CA  ILE B 171     109.760 169.339 164.830  1.00140.89           C
ATOM   3515  C   ILE B 171     108.741 168.474 165.556  1.00140.89           C
ATOM   3516  O   ILE B 171     108.849 168.241 166.764  1.00140.89           O
ATOM   3517  CB  ILE B 171     109.215 170.756 164.576  1.00140.89           C
ATOM   3518  CG1 ILE B 171     110.362 171.742 164.351  1.00140.89           C
ATOM   3519  CG2 ILE B 171     108.333 171.212 165.730  1.00140.89           C
ATOM   3520  CD1 ILE B 171     109.918 173.065 163.767  1.00140.89           C
ATOM   3521  N   THR B 172     107.739 167.979 164.828  1.00143.23           N
ATOM   3522  CA  THR B 172     106.709 167.156 165.457  1.00143.23           C
ATOM   3523  C   THR B 172     107.299 165.870 166.030  1.00143.23           C
ATOM   3524  O   THR B 172     107.036 165.511 167.187  1.00143.23           O
ATOM   3525  CB  THR B 172     105.605 166.839 164.450  1.00143.23           C
ATOM   3526  OG1 THR B 172     105.004 168.059 163.998  1.00143.23           O
ATOM   3527  CG2 THR B 172     104.540 165.958 165.084  1.00143.23           C
ATOM   3528  N   LEU B 173     108.107 165.164 165.235  1.00155.90           N
ATOM   3529  CA  LEU B 173     108.654 163.891 165.697  1.00155.90           C
ATOM   3530  C   LEU B 173     109.608 164.102 166.867  1.00155.90           C
ATOM   3531  O   LEU B 173     109.624 163.316 167.822  1.00155.90           O
ATOM   3532  CB  LEU B 173     109.345 163.153 164.546  1.00155.90           C
ATOM   3533  CG  LEU B 173     110.550 163.752 163.811  1.00155.90           C
ATOM   3534  CD1 LEU B 173     111.866 163.440 164.514  1.00155.90           C
ATOM   3535  CD2 LEU B 173     110.590 163.268 162.370  1.00155.90           C
ATOM   3536  N   GLN B 174     110.407 165.170 166.815  1.00156.53           N
ATOM   3537  CA  GLN B 174     111.316 165.460 167.913  1.00156.53           C
ATOM   3538  C   GLN B 174     110.547 165.849 169.166  1.00156.53           C
ATOM   3539  O   GLN B 174     110.944 165.492 170.277  1.00156.53           O
ATOM   3540  CB  GLN B 174     112.287 166.567 167.506  1.00156.53           C
ATOM   3541  CG  GLN B 174     113.541 166.642 168.362  1.00156.53           C
ATOM   3542  CD  GLN B 174     114.509 165.501 168.091  1.00156.53           C
ATOM   3543  OE1 GLN B 174     114.271 164.655 167.228  1.00156.53           O
ATOM   3544  NE2 GLN B 174     115.608 165.472 168.835  1.00156.53           N
ATOM   3545  N   THR B 175     109.442 166.579 169.007  1.00163.34           N
ATOM   3546  CA  THR B 175     108.598 166.906 170.149  1.00163.34           C
ATOM   3547  C   THR B 175     108.062 165.640 170.799  1.00163.34           C
ATOM   3548  O   THR B 175     108.072 165.505 172.028  1.00163.34           O
ATOM   3549  CB  THR B 175     107.445 167.808 169.706  1.00163.34           C
ATOM   3550  OG1 THR B 175     107.963 168.936 168.989  1.00163.34           O
ATOM   3551  CG2 THR B 175     106.651 168.293 170.909  1.00163.34           C
ATOM   3552  N   LYS B 176     107.599 164.694 169.981  1.00172.59           N
ATOM   3553  CA  LYS B 176     107.095 163.436 170.524  1.00172.59           C
ATOM   3554  C   LYS B 176     108.199 162.671 171.245  1.00172.59           C
ATOM   3555  O   LYS B 176     107.985 162.119 172.333  1.00172.59           O
ATOM   3556  CB  LYS B 176     106.485 162.589 169.406  1.00172.59           C
ATOM   3557  CG  LYS B 176     105.351 163.275 168.659  1.00172.59           C
ATOM   3558  CD  LYS B 176     104.472 164.087 169.600  1.00172.59           C
ATOM   3559  CE  LYS B 176     103.419 164.869 168.838  1.00172.59           C
ATOM   3560  NZ  LYS B 176     103.920 166.215 168.443  1.00172.59           N
ATOM   3561  N   THR B 177     109.394 162.632 170.650  1.00183.01           N
ATOM   3562  CA  THR B 177     110.511 161.929 171.274  1.00183.01           C
ATOM   3563  C   THR B 177     110.887 162.558 172.609  1.00183.01           C
ATOM   3564  O   THR B 177     111.106 161.852 173.601  1.00183.01           O
ATOM   3565  CB  THR B 177     111.714 161.921 170.331  1.00183.01           C
ATOM   3566  OG1 THR B 177     111.344 161.310 169.089  1.00183.01           O
ATOM   3567  CG2 THR B 177     112.868 161.145 170.948  1.00183.01           C
ATOM   3568  N   LEU B 178     110.961 163.888 172.658  1.00191.43           N
ATOM   3569  CA  LEU B 178     111.297 164.562 173.905  1.00191.43           C
ATOM   3570  C   LEU B 178     110.214 164.370 174.957  1.00191.43           C
ATOM   3571  O   LEU B 178     110.528 164.204 176.140  1.00191.43           O
ATOM   3572  CB  LEU B 178     111.544 166.050 173.652  1.00191.43           C
ATOM   3573  CG  LEU B 178     112.962 166.480 173.259  1.00191.43           C
ATOM   3574  CD1 LEU B 178     113.923 166.141 174.375  1.00191.43           C
ATOM   3575  CD2 LEU B 178     113.437 165.848 171.965  1.00191.43           C
ATOM   3576  N   GLN B 179     108.943 164.375 174.552  1.00205.16           N
ATOM   3577  CA  GLN B 179     107.861 164.152 175.504  1.00205.16           C
ATOM   3578  C   GLN B 179     107.930 162.749 176.094  1.00205.16           C
ATOM   3579  O   GLN B 179     107.781 162.562 177.310  1.00205.16           O
ATOM   3580  CB  GLN B 179     106.519 164.388 174.814  1.00205.16           C
ATOM   3581  CG  GLN B 179     106.181 165.854 174.622  1.00205.16           C
ATOM   3582  CD  GLN B 179     104.979 166.059 173.726  1.00205.16           C
ATOM   3583  OE1 GLN B 179     104.727 165.270 172.816  1.00205.16           O
ATOM   3584  NE2 GLN B 179     104.232 167.128 173.973  1.00205.16           N
ATOM   3585  N   GLU B 180     108.168 161.745 175.245  1.00236.61           N
ATOM   3586  CA  GLU B 180     108.262 160.377 175.742  1.00236.61           C
ATOM   3587  C   GLU B 180     109.492 160.199 176.627  1.00236.61           C
ATOM   3588  O   GLU B 180     109.448 159.472 177.627  1.00236.61           O
ATOM   3589  CB  GLU B 180     108.262 159.393 174.568  1.00236.61           C
ATOM   3590  CG  GLU B 180     109.595 159.230 173.859  1.00236.61           C
ATOM   3591  CD  GLU B 180     109.498 158.391 172.603  1.00236.61           C
ATOM   3592  OE1 GLU B 180     108.631 157.494 172.548  1.00236.61           O
ATOM   3593  OE2 GLU B 180     110.288 158.634 171.666  1.00236.61           O
ATOM   3594  N   SER B 181     110.591 160.883 176.293  1.00237.82           N
ATOM   3595  CA  SER B 181     111.775 160.831 177.143  1.00237.82           C
ATOM   3596  C   SER B 181     111.505 161.473 178.496  1.00237.82           C
ATOM   3597  O   SER B 181     111.958 160.971 179.531  1.00237.82           O
ATOM   3598  CB  SER B 181     112.949 161.516 176.448  1.00237.82           C
ATOM   3599  OG  SER B 181     114.095 161.518 177.281  1.00237.82           O
ATOM   3600  N   LEU B 182     110.774 162.589 178.507  1.00258.14           N
ATOM   3601  CA  LEU B 182     110.406 163.226 179.766  1.00258.14           C
ATOM   3602  C   LEU B 182     109.549 162.299 180.614  1.00258.14           C
ATOM   3603  O   LEU B 182     109.733 162.206 181.832  1.00258.14           O
ATOM   3604  CB  LEU B 182     109.666 164.536 179.499  1.00258.14           C
ATOM   3605  CG  LEU B 182     110.524 165.767 179.224  1.00258.14           C
ATOM   3606  CD1 LEU B 182     109.665 167.017 179.209  1.00258.14           C
ATOM   3607  CD2 LEU B 182     111.611 165.880 180.266  1.00258.14           C
ATOM   3608  N   GLU B 183     108.591 161.618 179.986  1.00274.59           N
ATOM   3609  CA  GLU B 183     107.740 160.698 180.734  1.00274.59           C
ATOM   3610  C   GLU B 183     108.562 159.552 181.315  1.00274.59           C
ATOM   3611  O   GLU B 183     108.376 159.160 182.476  1.00274.59           O
ATOM   3612  CB  GLU B 183     106.622 160.174 179.833  1.00274.59           C
ATOM   3613  CG  GLU B 183     105.675 161.265 179.347  1.00274.59           C
ATOM   3614  CD  GLU B 183     104.912 161.933 180.477  1.00274.59           C
ATOM   3615  OE1 GLU B 183     104.599 161.252 181.476  1.00274.59           O
ATOM   3616  OE2 GLU B 183     104.635 163.147 180.369  1.00274.59           O
ATOM   3617  N   THR B 184     109.489 159.012 180.519  1.00262.89           N
ATOM   3618  CA  THR B 184     110.367 157.956 181.013  1.00262.89           C
ATOM   3619  C   THR B 184     111.194 158.439 182.195  1.00262.89           C
ATOM   3620  O   THR B 184     111.322 157.737 183.205  1.00262.89           O
ATOM   3621  CB  THR B 184     111.285 157.474 179.890  1.00262.89           C
ATOM   3622  OG1 THR B 184     110.498 157.040 178.774  1.00262.89           O
ATOM   3623  CG2 THR B 184     112.150 156.320 180.370  1.00262.89           C
ATOM   3624  N   GLN B 185     111.753 159.646 182.089  1.00285.38           N
ATOM   3625  CA  GLN B 185     112.543 160.205 183.178  1.00285.38           C
ATOM   3626  C   GLN B 185     111.710 160.401 184.435  1.00285.38           C
ATOM   3627  O   GLN B 185     112.184 160.122 185.539  1.00285.38           O
ATOM   3628  CB  GLN B 185     113.159 161.535 182.749  1.00285.38           C
ATOM   3629  CG  GLN B 185     114.304 161.413 181.761  1.00285.38           C
ATOM   3630  CD  GLN B 185     114.888 162.762 181.382  1.00285.38           C
ATOM   3631  OE1 GLN B 185     115.675 163.342 182.129  1.00285.38           O
ATOM   3632  NE2 GLN B 185     114.503 163.268 180.215  1.00285.38           N
ATOM   3633  N   GLU B 186     110.479 160.887 184.287  1.00317.60           N
ATOM   3634  CA  GLU B 186     109.609 161.087 185.442  1.00317.60           C
ATOM   3635  C   GLU B 186     109.293 159.762 186.131  1.00317.60           C
ATOM   3636  O   GLU B 186     109.355 159.660 187.367  1.00317.60           O
ATOM   3637  CB  GLU B 186     108.332 161.790 184.986  1.00317.60           C
ATOM   3638  CG  GLU B 186     108.546 163.259 184.632  1.00317.60           C
ATOM   3639  CD  GLU B 186     107.343 163.891 183.950  1.00317.60           C
ATOM   3640  OE1 GLU B 186     106.279 163.242 183.892  1.00317.60           O
ATOM   3641  OE2 GLU B 186     107.455 165.041 183.470  1.00317.60           O
ATOM   3642  N   VAL B 187     108.985 158.727 185.341  1.00319.16           N
ATOM   3643  CA  VAL B 187     108.691 157.413 185.913  1.00319.16           C
ATOM   3644  C   VAL B 187     109.915 156.866 186.636  1.00319.16           C
ATOM   3645  O   VAL B 187     109.814 156.304 187.733  1.00319.16           O
ATOM   3646  CB  VAL B 187     108.205 156.443 184.822  1.00319.16           C
ATOM   3647  CG1 VAL B 187     108.084 155.033 185.372  1.00319.16           C
ATOM   3648  CG2 VAL B 187     106.880 156.912 184.259  1.00319.16           C
ATOM   3649  N   VAL B 188     111.092 157.020 186.028  1.00341.47           N
ATOM   3650  CA  VAL B 188     112.314 156.502 186.642  1.00341.47           C
ATOM   3651  C   VAL B 188     112.633 157.259 187.930  1.00341.47           C
ATOM   3652  O   VAL B 188     113.086 156.666 188.920  1.00341.47           O
ATOM   3653  CB  VAL B 188     113.476 156.554 185.630  1.00341.47           C
ATOM   3654  CG1 VAL B 188     114.801 156.214 186.291  1.00341.47           C
ATOM   3655  CG2 VAL B 188     113.209 155.607 184.470  1.00341.47           C
ATOM   3656  N   ALA B 189     112.412 158.577 187.940  1.00369.82           N
ATOM   3657  CA  ALA B 189     112.629 159.344 189.162  1.00369.82           C
ATOM   3658  C   ALA B 189     111.693 158.870 190.265  1.00369.82           C
ATOM   3659  O   ALA B 189     112.107 158.722 191.423  1.00369.82           O
ATOM   3660  CB  ALA B 189     112.453 160.841 188.887  1.00369.82           C
ATOM   3661  N   GLN B 190     110.428 158.615 189.923  1.00375.05           N
ATOM   3662  CA  GLN B 190     109.511 158.028 190.895  1.00375.05           C
ATOM   3663  C   GLN B 190     110.008 156.666 191.364  1.00375.05           C
ATOM   3664  O   GLN B 190     109.834 156.298 192.532  1.00375.05           O
ATOM   3665  CB  GLN B 190     108.106 157.920 190.303  1.00375.05           C
ATOM   3666  CG  GLN B 190     107.077 157.373 191.284  1.00375.05           C
ATOM   3667  CD  GLN B 190     106.933 158.228 192.526  1.00375.05           C
ATOM   3668  OE1 GLN B 190     106.772 159.445 192.448  1.00375.05           O
ATOM   3669  NE2 GLN B 190     106.998 157.587 193.687  1.00375.05           N
ATOM   3670  N   GLU B 191     110.640 155.908 190.466  1.00341.77           N
ATOM   3671  CA  GLU B 191     111.159 154.596 190.841  1.00341.77           C
ATOM   3672  C   GLU B 191     112.275 154.721 191.875  1.00341.77           C
ATOM   3673  O   GLU B 191     112.286 153.995 192.876  1.00341.77           O
ATOM   3674  CB  GLU B 191     111.654 153.848 189.601  1.00341.77           C
ATOM   3675  CG  GLU B 191     111.924 152.364 189.839  1.00341.77           C
ATOM   3676  CD  GLU B 191     113.304 152.083 190.395  1.00341.77           C
ATOM   3677  OE1 GLU B 191     114.227 152.887 190.151  1.00341.77           O
ATOM   3678  OE2 GLU B 191     113.463 151.039 191.062  1.00341.77           O
ATOM   3679  N   GLN B 192     113.223 155.638 191.656  1.00390.16           N
ATOM   3680  CA  GLN B 192     114.260 155.849 192.669  1.00390.16           C
ATOM   3681  C   GLN B 192     113.666 156.365 193.975  1.00390.16           C
ATOM   3682  O   GLN B 192     114.143 156.018 195.060  1.00390.16           O
ATOM   3683  CB  GLN B 192     115.360 156.807 192.202  1.00390.16           C
ATOM   3684  CG  GLN B 192     116.338 156.280 191.164  1.00390.16           C
ATOM   3685  CD  GLN B 192     115.722 156.091 189.814  1.00390.16           C
ATOM   3686  OE1 GLN B 192     115.684 154.989 189.270  1.00390.16           O
ATOM   3687  NE2 GLN B 192     115.256 157.191 189.239  1.00390.16           N
ATOM   3688  N   LYS B 193     112.648 157.221 193.895  1.00430.89           N
ATOM   3689  CA  LYS B 193     112.007 157.702 195.115  1.00430.89           C
ATOM   3690  C   LYS B 193     111.395 156.551 195.904  1.00430.89           C
ATOM   3691  O   LYS B 193     111.557 156.460 197.129  1.00430.89           O
ATOM   3692  CB  LYS B 193     110.945 158.747 194.770  1.00430.89           C
ATOM   3693  CG  LYS B 193     110.167 159.261 195.974  1.00430.89           C
ATOM   3694  CD  LYS B 193     109.191 160.379 195.598  1.00430.89           C
ATOM   3695  CE  LYS B 193     108.192 160.664 196.723  1.00430.89           C
ATOM   3696  NZ  LYS B 193     107.521 161.990 196.577  1.00430.89           N
ATOM   3697  N   ASP B 194     110.682 155.661 195.210  1.00414.50           N
ATOM   3698  CA  ASP B 194     110.093 154.502 195.870  1.00414.50           C
ATOM   3699  C   ASP B 194     111.171 153.607 196.464  1.00414.50           C
ATOM   3700  O   ASP B 194     111.038 153.131 197.596  1.00414.50           O
ATOM   3701  CB  ASP B 194     109.229 153.715 194.885  1.00414.50           C
ATOM   3702  CG  ASP B 194     108.032 154.506 194.398  1.00414.50           C
ATOM   3703  OD1 ASP B 194     107.700 155.529 195.031  1.00414.50           O
ATOM   3704  OD2 ASP B 194     107.421 154.107 193.384  1.00414.50           O
ATOM   3705  N   LEU B 195     112.251 153.377 195.718  1.00417.73           N
ATOM   3706  CA  LEU B 195     113.342 152.555 196.229  1.00417.73           C
ATOM   3707  C   LEU B 195     113.977 153.183 197.464  1.00417.73           C
ATOM   3708  O   LEU B 195     114.311 152.482 198.426  1.00417.73           O
ATOM   3709  CB  LEU B 195     114.386 152.342 195.134  1.00417.73           C
ATOM   3710  CG  LEU B 195     115.625 151.550 195.546  1.00417.73           C
ATOM   3711  CD1 LEU B 195     115.218 150.159 195.989  1.00417.73           C
ATOM   3712  CD2 LEU B 195     116.628 151.486 194.403  1.00417.73           C
ATOM   3713  N   ARG B 196     114.148 154.505 197.454  1.00468.14           N
ATOM   3714  CA  ARG B 196     114.775 155.186 198.578  1.00468.14           C
ATOM   3715  C   ARG B 196     113.894 155.136 199.817  1.00468.14           C
ATOM   3716  O   ARG B 196     114.381 154.870 200.922  1.00468.14           O
ATOM   3717  CB  ARG B 196     115.087 156.633 198.200  1.00468.14           C
ATOM   3718  CG  ARG B 196     115.788 157.418 199.288  1.00468.14           C
ATOM   3719  CD  ARG B 196     116.208 158.780 198.779  1.00468.14           C
ATOM   3720  NE  ARG B 196     116.804 159.593 199.830  1.00468.14           N
ATOM   3721  CZ  ARG B 196     117.320 160.798 199.636  1.00468.14           C
ATOM   3722  NH1 ARG B 196     117.302 161.374 198.446  1.00468.14           N
ATOM   3723  NH2 ARG B 196     117.876 161.438 200.658  1.00468.14           N
ATOM   3724  N   ILE B 197     112.592 155.387 199.657  1.00493.54           N
ATOM   3725  CA  ILE B 197     111.693 155.316 200.805  1.00493.54           C
ATOM   3726  C   ILE B 197     111.617 153.884 201.324  1.00493.54           C
ATOM   3727  O   ILE B 197     111.525 153.647 202.535  1.00493.54           O
ATOM   3728  CB  ILE B 197     110.304 155.886 200.456  1.00493.54           C
ATOM   3729  CG1 ILE B 197     109.500 156.126 201.733  1.00493.54           C
ATOM   3730  CG2 ILE B 197     109.531 154.970 199.526  1.00493.54           C
ATOM   3731  CD1 ILE B 197     110.092 157.180 202.620  1.00493.54           C
ATOM   3732  N   LYS B 198     111.688 152.906 200.415  1.00449.39           N
ATOM   3733  CA  LYS B 198     111.717 151.512 200.837  1.00449.39           C
ATOM   3734  C   LYS B 198     112.959 151.215 201.665  1.00449.39           C
ATOM   3735  O   LYS B 198     112.873 150.574 202.719  1.00449.39           O
ATOM   3736  CB  LYS B 198     111.654 150.595 199.617  1.00449.39           C
ATOM   3737  CG  LYS B 198     110.268 150.460 199.024  1.00449.39           C
ATOM   3738  CD  LYS B 198     110.320 149.757 197.684  1.00449.39           C
ATOM   3739  CE  LYS B 198     108.935 149.631 197.079  1.00449.39           C
ATOM   3740  NZ  LYS B 198     108.988 149.100 195.691  1.00449.39           N
ATOM   3741  N   GLN B 199     114.122 151.680 201.209  1.00526.25           N
ATOM   3742  CA  GLN B 199     115.351 151.456 201.961  1.00526.25           C
ATOM   3743  C   GLN B 199     115.283 152.118 203.331  1.00526.25           C
ATOM   3744  O   GLN B 199     115.672 151.517 204.343  1.00526.25           O
ATOM   3745  CB  GLN B 199     116.545 151.979 201.164  1.00526.25           C
ATOM   3746  CG  GLN B 199     116.829 151.185 199.900  1.00526.25           C
ATOM   3747  CD  GLN B 199     117.818 151.879 198.987  1.00526.25           C
ATOM   3748  OE1 GLN B 199     118.205 153.022 199.227  1.00526.25           O
ATOM   3749  NE2 GLN B 199     118.228 151.191 197.928  1.00526.25           N
ATOM   3750  N   ILE B 200     114.774 153.351 203.384  1.00546.03           N
ATOM   3751  CA  ILE B 200     114.700 154.071 204.651  1.00546.03           C
ATOM   3752  C   ILE B 200     113.766 153.360 205.625  1.00546.03           C
ATOM   3753  O   ILE B 200     114.075 153.234 206.815  1.00546.03           O
ATOM   3754  CB  ILE B 200     114.277 155.534 204.418  1.00546.03           C
ATOM   3755  CG1 ILE B 200     115.288 156.245 203.516  1.00546.03           C
ATOM   3756  CG2 ILE B 200     114.169 156.271 205.737  1.00546.03           C
ATOM   3757  CD1 ILE B 200     114.752 157.504 202.869  1.00546.03           C
ATOM   3758  N   GLU B 201     112.614 152.881 205.146  1.00523.00           N
ATOM   3759  CA  GLU B 201     111.681 152.200 206.042  1.00523.00           C
ATOM   3760  C   GLU B 201     112.230 150.849 206.495  1.00523.00           C
ATOM   3761  O   GLU B 201     112.054 150.454 207.656  1.00523.00           O
ATOM   3762  CB  GLU B 201     110.328 152.037 205.354  1.00523.00           C
ATOM   3763  CG  GLU B 201     109.432 153.253 205.439  1.00523.00           C
ATOM   3764  CD  GLU B 201     108.103 153.041 204.749  1.00523.00           C
ATOM   3765  OE1 GLU B 201     108.051 152.231 203.800  1.00523.00           O
ATOM   3766  OE2 GLU B 201     107.113 153.686 205.153  1.00523.00           O
ATOM   3767  N   GLU B 202     112.907 150.129 205.594  1.00480.61           N
ATOM   3768  CA  GLU B 202     113.560 148.878 205.968  1.00480.61           C
ATOM   3769  C   GLU B 202     114.576 149.114 207.077  1.00480.61           C
ATOM   3770  O   GLU B 202     114.662 148.350 208.049  1.00480.61           O
ATOM   3771  CB  GLU B 202     114.249 148.275 204.744  1.00480.61           C
ATOM   3772  CG  GLU B 202     113.319 147.622 203.745  1.00480.61           C
ATOM   3773  CD  GLU B 202     114.063 147.018 202.572  1.00480.61           C
ATOM   3774  OE1 GLU B 202     115.296 147.201 202.492  1.00480.61           O
ATOM   3775  OE2 GLU B 202     113.415 146.372 201.722  1.00480.61           O
ATOM   3776  N   ALA B 203     115.355 150.184 206.948  1.00560.80           N
ATOM   3777  CA  ALA B 203     116.352 150.478 207.965  1.00560.80           C
ATOM   3778  C   ALA B 203     115.708 150.960 209.257  1.00560.80           C
ATOM   3779  O   ALA B 203     116.232 150.715 210.345  1.00560.80           O
ATOM   3780  CB  ALA B 203     117.334 151.507 207.436  1.00560.80           C
ATOM   3781  N   LEU B 204     114.578 151.658 209.168  1.00544.85           N
ATOM   3782  CA  LEU B 204     113.880 152.026 210.394  1.00544.85           C
ATOM   3783  C   LEU B 204     113.424 150.774 211.131  1.00544.85           C
ATOM   3784  O   LEU B 204     113.510 150.691 212.362  1.00544.85           O
ATOM   3785  CB  LEU B 204     112.700 152.946 210.086  1.00544.85           C
ATOM   3786  CG  LEU B 204     111.763 153.158 211.276  1.00544.85           C
ATOM   3787  CD1 LEU B 204     112.520 153.707 212.463  1.00544.85           C
ATOM   3788  CD2 LEU B 204     110.626 154.078 210.926  1.00544.85           C
ATOM   3789  N   ARG B 205     112.956 149.779 210.379  1.00511.75           N
ATOM   3790  CA  ARG B 205     112.705 148.460 210.952  1.00511.75           C
ATOM   3791  C   ARG B 205     113.946 147.919 211.656  1.00511.75           C
ATOM   3792  O   ARG B 205     113.880 147.475 212.811  1.00511.75           O
ATOM   3793  CB  ARG B 205     112.252 147.503 209.848  1.00511.75           C
ATOM   3794  CG  ARG B 205     111.919 146.097 210.303  1.00511.75           C
ATOM   3795  CD  ARG B 205     113.144 145.185 210.270  1.00511.75           C
ATOM   3796  NE  ARG B 205     113.769 145.159 208.954  1.00511.75           N
ATOM   3797  CZ  ARG B 205     113.350 144.408 207.946  1.00511.75           C
ATOM   3798  NH1 ARG B 205     112.306 143.605 208.073  1.00511.75           N
ATOM   3799  NH2 ARG B 205     113.994 144.464 206.784  1.00511.75           N
ATOM   3800  N   TYR B 206     115.084 147.930 210.958  1.00504.73           N
ATOM   3801  CA  TYR B 206     116.306 147.361 211.525  1.00504.73           C
ATOM   3802  C   TYR B 206     116.711 148.073 212.810  1.00504.73           C
ATOM   3803  O   TYR B 206     117.172 147.434 213.763  1.00504.73           O
ATOM   3804  CB  TYR B 206     117.437 147.415 210.500  1.00504.73           C
ATOM   3805  CG  TYR B 206     117.437 146.240 209.558  1.00504.73           C
ATOM   3806  CD1 TYR B 206     117.584 144.948 210.042  1.00504.73           C
ATOM   3807  CD2 TYR B 206     117.282 146.416 208.191  1.00504.73           C
ATOM   3808  CE1 TYR B 206     117.583 143.864 209.193  1.00504.73           C
ATOM   3809  CE2 TYR B 206     117.278 145.335 207.331  1.00504.73           C
ATOM   3810  CZ  TYR B 206     117.429 144.061 207.839  1.00504.73           C
ATOM   3811  OH  TYR B 206     117.425 142.978 206.994  1.00504.73           O
ATOM   3812  N   ALA B 207     116.552 149.394 212.848  1.00554.54           N
ATOM   3813  CA  ALA B 207     116.832 150.147 214.065  1.00554.54           C
ATOM   3814  C   ALA B 207     115.860 149.779 215.173  1.00554.54           C
ATOM   3815  O   ALA B 207     116.252 149.653 216.339  1.00554.54           O
ATOM   3816  CB  ALA B 207     116.761 151.643 213.783  1.00554.54           C
ATOM   3817  N   ASP B 208     114.582 149.613 214.829  1.00529.89           N
ATOM   3818  CA  ASP B 208     113.574 149.350 215.848  1.00529.89           C
ATOM   3819  C   ASP B 208     113.762 147.972 216.467  1.00529.89           C
ATOM   3820  O   ASP B 208     113.435 147.762 217.641  1.00529.89           O
ATOM   3821  CB  ASP B 208     112.180 149.498 215.244  1.00529.89           C
ATOM   3822  CG  ASP B 208     111.632 150.903 215.396  1.00529.89           C
ATOM   3823  OD1 ASP B 208     112.029 151.596 216.357  1.00529.89           O
ATOM   3824  OD2 ASP B 208     110.809 151.320 214.556  1.00529.89           O
ATOM   3825  N   GLU B 209     114.286 147.014 215.696  1.00495.08           N
ATOM   3826  CA  GLU B 209     114.633 145.725 216.295  1.00495.08           C
ATOM   3827  C   GLU B 209     115.774 145.858 217.296  1.00495.08           C
ATOM   3828  O   GLU B 209     115.714 145.293 218.395  1.00495.08           O
ATOM   3829  CB  GLU B 209     114.998 144.700 215.225  1.00495.08           C
ATOM   3830  CG  GLU B 209     113.827 144.166 214.436  1.00495.08           C
ATOM   3831  CD  GLU B 209     114.246 143.068 213.486  1.00495.08           C
ATOM   3832  OE1 GLU B 209     115.467 142.855 213.322  1.00495.08           O
ATOM   3833  OE2 GLU B 209     113.360 142.383 212.944  1.00495.08           O
ATOM   3834  N   ALA B 210     116.823 146.597 216.939  1.00552.35           N
ATOM   3835  CA  ALA B 210     117.959 146.772 217.834  1.00552.35           C
ATOM   3836  C   ALA B 210     117.738 147.881 218.852  1.00552.35           C
ATOM   3837  O   ALA B 210     118.710 148.344 219.457  1.00552.35           O
ATOM   3838  CB  ALA B 210     119.229 147.053 217.028  1.00552.35           C
ATOM   3839  N   LYS B 211     116.489 148.306 219.052  1.00566.01           N
ATOM   3840  CA  LYS B 211     116.138 149.349 220.014  1.00566.01           C
ATOM   3841  C   LYS B 211     116.895 150.643 219.741  1.00566.01           C
ATOM   3842  O   LYS B 211     117.298 151.349 220.668  1.00566.01           O
ATOM   3843  CB  LYS B 211     116.371 148.874 221.453  1.00566.01           C
ATOM   3844  CG  LYS B 211     115.658 147.571 221.893  1.00566.01           C
ATOM   3845  CD  LYS B 211     114.321 147.199 221.200  1.00566.01           C
ATOM   3846  CE  LYS B 211     113.287 148.328 221.143  1.00566.01           C
ATOM   3847  NZ  LYS B 211     112.103 147.956 220.322  1.00566.01           N
ATOM   3848  N   ILE B 212     117.101 150.955 218.465  1.00581.53           N
ATOM   3849  CA  ILE B 212     117.824 152.152 218.060  1.00581.53           C
ATOM   3850  C   ILE B 212     116.787 153.250 217.843  1.00581.53           C
ATOM   3851  O   ILE B 212     116.297 153.457 216.731  1.00581.53           O
ATOM   3852  CB  ILE B 212     118.674 151.901 216.815  1.00581.53           C
ATOM   3853  CG1 ILE B 212     119.629 150.738 217.077  1.00581.53           C
ATOM   3854  CG2 ILE B 212     119.458 153.144 216.433  1.00581.53           C
ATOM   3855  CD1 ILE B 212     120.363 150.282 215.861  1.00581.53           C
ATOM   3856  N   THR B 213     116.439 153.943 218.926  1.00654.35           N
ATOM   3857  CA  THR B 213     115.541 155.088 218.866  1.00654.35           C
ATOM   3858  C   THR B 213     116.287 156.371 218.529  1.00654.35           C
ATOM   3859  O   THR B 213     115.784 157.205 217.766  1.00654.35           O
ATOM   3860  CB  THR B 213     114.801 155.246 220.198  1.00654.35           C
ATOM   3861  OG1 THR B 213     114.034 154.064 220.463  1.00654.35           O
ATOM   3862  CG2 THR B 213     113.874 156.454 220.169  1.00654.35           C
ATOM   3863  N   GLN B 214     117.489 156.529 219.068  1.00680.05           N
ATOM   3864  CA  GLN B 214     118.359 157.661 218.830  1.00680.05           C
ATOM   3865  C   GLN B 214     119.527 157.248 217.942  1.00680.05           C
ATOM   3866  O   GLN B 214     119.886 156.067 217.893  1.00680.05           O
ATOM   3867  CB  GLN B 214     118.895 158.227 220.151  1.00680.05           C
ATOM   3868  CG  GLN B 214     117.824 158.830 221.041  1.00680.05           C
ATOM   3869  CD  GLN B 214     117.127 160.009 220.389  1.00680.05           C
ATOM   3870  OE1 GLN B 214     117.766 160.847 219.752  1.00680.05           O
ATOM   3871  NE2 GLN B 214     115.810 160.077 220.542  1.00680.05           N
ATOM   3872  N   PRO B 215     120.127 158.187 217.214  1.00632.59           N
ATOM   3873  CA  PRO B 215     121.264 157.833 216.357  1.00632.59           C
ATOM   3874  C   PRO B 215     122.427 157.292 217.173  1.00632.59           C
ATOM   3875  O   PRO B 215     123.046 158.012 217.961  1.00632.59           O
ATOM   3876  CB  PRO B 215     121.627 159.159 215.679  1.00632.59           C
ATOM   3877  CG  PRO B 215     120.423 160.017 215.807  1.00632.59           C
ATOM   3878  CD  PRO B 215     119.727 159.597 217.060  1.00632.59           C
ATOM   3879  N   GLN B 216     122.728 156.009 216.981  1.00519.68           N
ATOM   3880  CA  GLN B 216     123.952 155.424 217.506  1.00519.68           C
ATOM   3881  C   GLN B 216     125.183 155.954 216.790  1.00519.68           C
ATOM   3882  O   GLN B 216     126.305 155.737 217.259  1.00519.68           O
ATOM   3883  CB  GLN B 216     123.908 153.896 217.394  1.00519.68           C
ATOM   3884  CG  GLN B 216     122.827 153.235 218.230  1.00519.68           C
ATOM   3885  CD  GLN B 216     122.991 153.505 219.712  1.00519.68           C
ATOM   3886  OE1 GLN B 216     124.069 153.314 220.273  1.00519.68           O
ATOM   3887  NE2 GLN B 216     121.918 153.949 220.354  1.00519.68           N
ATOM   3888  N   ILE B 217     124.993 156.636 215.666  1.00554.61           N
ATOM   3889  CA  ILE B 217     126.066 157.260 214.907  1.00554.61           C
ATOM   3890  C   ILE B 217     125.895 158.769 214.986  1.00554.61           C
ATOM   3891  O   ILE B 217     124.799 159.297 214.755  1.00554.61           O
ATOM   3892  CB  ILE B 217     126.060 156.775 213.447  1.00554.61           C
ATOM   3893  CG1 ILE B 217     124.649 156.837 212.875  1.00554.61           C
ATOM   3894  CG2 ILE B 217     126.534 155.348 213.360  1.00554.61           C
ATOM   3895  CD1 ILE B 217     124.601 156.565 211.410  1.00554.61           C
ATOM   3896  N   GLN B 218     126.975 159.468 215.322  1.00555.95           N
ATOM   3897  CA  GLN B 218     126.930 160.923 215.367  1.00555.95           C
ATOM   3898  C   GLN B 218     127.035 161.548 213.987  1.00555.95           C
ATOM   3899  O   GLN B 218     126.943 162.773 213.864  1.00555.95           O
ATOM   3900  CB  GLN B 218     128.057 161.465 216.250  1.00555.95           C
ATOM   3901  CG  GLN B 218     128.129 160.838 217.631  1.00555.95           C
ATOM   3902  CD  GLN B 218     129.385 161.232 218.382  1.00555.95           C
ATOM   3903  OE1 GLN B 218     129.787 162.395 218.372  1.00555.95           O
ATOM   3904  NE2 GLN B 218     130.015 160.262 219.033  1.00555.95           N
ATOM   3905  N   GLN B 219     127.228 160.737 212.947  1.00541.86           N
ATOM   3906  CA  GLN B 219     127.587 161.216 211.618  1.00541.86           C
ATOM   3907  C   GLN B 219     126.675 160.566 210.590  1.00541.86           C
ATOM   3908  O   GLN B 219     125.909 159.657 210.926  1.00541.86           O
ATOM   3909  CB  GLN B 219     129.053 160.912 211.325  1.00541.86           C
ATOM   3910  CG  GLN B 219     129.943 161.310 212.482  1.00541.86           C
ATOM   3911  CD  GLN B 219     129.944 162.794 212.715  1.00541.86           C
ATOM   3912  OE1 GLN B 219     129.621 163.567 211.821  1.00541.86           O
ATOM   3913  NE2 GLN B 219     130.275 163.203 213.931  1.00541.86           N
ATOM   3914  N   THR B 220     126.755 161.030 209.338  1.00669.86           N
ATOM   3915  CA  THR B 220     125.690 160.695 208.401  1.00669.86           C
ATOM   3916  C   THR B 220     126.161 160.041 207.105  1.00669.86           C
ATOM   3917  O   THR B 220     125.308 159.622 206.316  1.00669.86           O
ATOM   3918  CB  THR B 220     124.876 161.944 208.073  1.00669.86           C
ATOM   3919  OG1 THR B 220     125.749 162.994 207.641  1.00669.86           O
ATOM   3920  CG2 THR B 220     124.110 162.404 209.302  1.00669.86           C
ATOM   3921  N   GLN B 221     127.467 159.939 206.841  1.00669.10           N
ATOM   3922  CA  GLN B 221     127.870 159.078 205.731  1.00669.10           C
ATOM   3923  C   GLN B 221     127.790 157.609 206.102  1.00669.10           C
ATOM   3924  O   GLN B 221     127.538 156.771 205.229  1.00669.10           O
ATOM   3925  CB  GLN B 221     129.286 159.366 205.256  1.00669.10           C
ATOM   3926  CG  GLN B 221     129.609 160.789 204.962  1.00669.10           C
ATOM   3927  CD  GLN B 221     130.939 160.888 204.268  1.00669.10           C
ATOM   3928  OE1 GLN B 221     131.330 159.993 203.520  1.00669.10           O
ATOM   3929  NE2 GLN B 221     131.667 161.942 204.553  1.00669.10           N
ATOM   3930  N   ASP B 222     128.000 157.283 207.374  1.00625.86           N
ATOM   3931  CA  ASP B 222     127.786 155.944 207.896  1.00625.86           C
ATOM   3932  C   ASP B 222     126.334 155.511 207.769  1.00625.86           C
ATOM   3933  O   ASP B 222     125.994 154.385 208.143  1.00625.86           O
ATOM   3934  CB  ASP B 222     128.232 155.891 209.355  1.00625.86           C
ATOM   3935  CG  ASP B 222     129.569 156.561 209.568  1.00625.86           C
ATOM   3936  OD1 ASP B 222     130.479 156.352 208.743  1.00625.86           O
ATOM   3937  OD2 ASP B 222     129.699 157.329 210.536  1.00625.86           O
ATOM   3938  N   VAL B 223     125.480 156.392 207.261  1.00634.00           N
ATOM   3939  CA  VAL B 223     124.080 156.096 206.994  1.00634.00           C
ATOM   3940  C   VAL B 223     123.986 155.554 205.570  1.00634.00           C
ATOM   3941  O   VAL B 223     123.677 156.296 204.634  1.00634.00           O
ATOM   3942  CB  VAL B 223     123.216 157.349 207.171  1.00634.00           C
ATOM   3943  CG1 VAL B 223     121.780 157.020 207.045  1.00634.00           C
ATOM   3944  CG2 VAL B 223     123.478 157.988 208.510  1.00634.00           C
ATOM   3945  N   THR B 224     124.259 154.266 205.400  1.00633.55           N
ATOM   3946  CA  THR B 224     124.219 153.631 204.091  1.00633.55           C
ATOM   3947  C   THR B 224     122.925 152.841 203.926  1.00633.55           C
ATOM   3948  O   THR B 224     122.029 152.885 204.769  1.00633.55           O
ATOM   3949  CB  THR B 224     125.432 152.716 203.890  1.00633.55           C
ATOM   3950  OG1 THR B 224     125.375 151.633 204.826  1.00633.55           O
ATOM   3951  CG2 THR B 224     126.723 153.492 204.100  1.00633.55           C
ATOM   3952  N   GLN B 225     122.835 152.112 202.810  1.00608.81           N
ATOM   3953  CA  GLN B 225     121.654 151.288 202.568  1.00608.81           C
ATOM   3954  C   GLN B 225     121.485 150.242 203.660  1.00608.81           C
ATOM   3955  O   GLN B 225     120.377 150.038 204.172  1.00608.81           O
ATOM   3956  CB  GLN B 225     121.749 150.617 201.199  1.00608.81           C
ATOM   3957  CG  GLN B 225     120.448 149.980 200.740  1.00608.81           C
ATOM   3958  CD  GLN B 225     120.524 149.454 199.321  1.00608.81           C
ATOM   3959  OE1 GLN B 225     121.385 149.859 198.541  1.00608.81           O
ATOM   3960  NE2 GLN B 225     119.620 148.543 198.980  1.00608.81           N
ATOM   3961  N   ASP B 226     122.573 149.571 204.034  1.00533.53           N
ATOM   3962  CA  ASP B 226     122.538 148.650 205.159  1.00533.53           C
ATOM   3963  C   ASP B 226     122.509 149.371 206.497  1.00533.53           C
ATOM   3964  O   ASP B 226     121.977 148.824 207.468  1.00533.53           O
ATOM   3965  CB  ASP B 226     123.749 147.717 205.121  1.00533.53           C
ATOM   3966  CG  ASP B 226     123.915 147.035 203.784  1.00533.53           C
ATOM   3967  OD1 ASP B 226     122.897 146.797 203.101  1.00533.53           O
ATOM   3968  OD2 ASP B 226     125.070 146.740 203.414  1.00533.53           O
ATOM   3969  N   THR B 227     123.066 150.579 206.567  1.00587.02           N
ATOM   3970  CA  THR B 227     123.292 151.261 207.832  1.00587.02           C
ATOM   3971  C   THR B 227     122.539 152.581 207.950  1.00587.02           C
ATOM   3972  O   THR B 227     122.899 153.413 208.788  1.00587.02           O
ATOM   3973  CB  THR B 227     124.789 151.490 208.033  1.00587.02           C
ATOM   3974  OG1 THR B 227     125.269 152.412 207.049  1.00587.02           O
ATOM   3975  CG2 THR B 227     125.531 150.173 207.865  1.00587.02           C
ATOM   3976  N   MET B 228     121.516 152.795 207.119  1.00583.53           N
ATOM   3977  CA  MET B 228     120.532 153.840 207.383  1.00583.53           C
ATOM   3978  C   MET B 228     119.956 153.693 208.787  1.00583.53           C
ATOM   3979  O   MET B 228     119.725 154.693 209.482  1.00583.53           O
ATOM   3980  CB  MET B 228     119.435 153.752 206.314  1.00583.53           C
ATOM   3981  CG  MET B 228     118.340 154.821 206.251  1.00583.53           C
ATOM   3982  SD  MET B 228     118.810 156.500 205.807  1.00583.53           S
ATOM   3983  CE  MET B 228     117.474 157.437 206.538  1.00583.53           C
ATOM   3984  N   PHE B 229     119.794 152.446 209.240  1.00569.78           N
ATOM   3985  CA  PHE B 229     119.136 152.145 210.505  1.00569.78           C
ATOM   3986  C   PHE B 229     119.797 152.822 211.695  1.00569.78           C
ATOM   3987  O   PHE B 229     119.103 153.183 212.649  1.00569.78           O
ATOM   3988  CB  PHE B 229     119.095 150.626 210.704  1.00569.78           C
ATOM   3989  CG  PHE B 229     120.386 150.026 211.171  1.00569.78           C
ATOM   3990  CD1 PHE B 229     121.403 149.763 210.274  1.00569.78           C
ATOM   3991  CD2 PHE B 229     120.563 149.672 212.494  1.00569.78           C
ATOM   3992  CE1 PHE B 229     122.589 149.194 210.693  1.00569.78           C
ATOM   3993  CE2 PHE B 229     121.746 149.098 212.920  1.00569.78           C
ATOM   3994  CZ  PHE B 229     122.761 148.860 212.018  1.00569.78           C
ATOM   3995  N   LEU B 230     121.110 153.030 211.658  1.00549.29           N
ATOM   3996  CA  LEU B 230     121.765 153.634 212.808  1.00549.29           C
ATOM   3997  C   LEU B 230     121.394 155.099 213.007  1.00549.29           C
ATOM   3998  O   LEU B 230     121.916 155.723 213.936  1.00549.29           O
ATOM   3999  CB  LEU B 230     123.282 153.478 212.688  1.00549.29           C
ATOM   4000  CG  LEU B 230     123.798 152.102 213.115  1.00549.29           C
ATOM   4001  CD1 LEU B 230     125.308 152.029 213.049  1.00549.29           C
ATOM   4002  CD2 LEU B 230     123.326 151.784 214.521  1.00549.29           C
ATOM   4003  N   LEU B 231     120.502 155.662 212.184  1.00590.35           N
ATOM   4004  CA  LEU B 231     120.031 157.013 212.469  1.00590.35           C
ATOM   4005  C   LEU B 231     119.063 157.070 213.645  1.00590.35           C
ATOM   4006  O   LEU B 231     118.710 158.169 214.080  1.00590.35           O
ATOM   4007  CB  LEU B 231     119.363 157.636 211.245  1.00590.35           C
ATOM   4008  CG  LEU B 231     120.303 158.308 210.248  1.00590.35           C
ATOM   4009  CD1 LEU B 231     119.516 158.843 209.072  1.00590.35           C
ATOM   4010  CD2 LEU B 231     121.088 159.420 210.924  1.00590.35           C
ATOM   4011  N   GLY B 232     118.612 155.935 214.157  1.00605.85           N
ATOM   4012  CA  GLY B 232     117.653 155.942 215.239  1.00605.85           C
ATOM   4013  C   GLY B 232     116.227 156.091 214.738  1.00605.85           C
ATOM   4014  O   GLY B 232     115.963 156.635 213.668  1.00605.85           O
ATOM   4015  N   SER B 233     115.286 155.610 215.555  1.00612.88           N
ATOM   4016  CA  SER B 233     113.910 155.472 215.086  1.00612.88           C
ATOM   4017  C   SER B 233     113.304 156.819 214.714  1.00612.88           C
ATOM   4018  O   SER B 233     112.637 156.941 213.680  1.00612.88           O
ATOM   4019  CB  SER B 233     113.047 154.785 216.143  1.00612.88           C
ATOM   4020  OG  SER B 233     112.911 155.593 217.295  1.00612.88           O
ATOM   4021  N   ASP B 234     113.520 157.843 215.542  1.00683.05           N
ATOM   4022  CA  ASP B 234     112.898 159.138 215.285  1.00683.05           C
ATOM   4023  C   ASP B 234     113.472 159.798 214.037  1.00683.05           C
ATOM   4024  O   ASP B 234     112.722 160.335 213.214  1.00683.05           O
ATOM   4025  CB  ASP B 234     113.061 160.048 216.500  1.00683.05           C
ATOM   4026  CG  ASP B 234     112.263 159.567 217.694  1.00683.05           C
ATOM   4027  OD1 ASP B 234     111.214 158.922 217.486  1.00683.05           O
ATOM   4028  OD2 ASP B 234     112.683 159.834 218.839  1.00683.05           O
ATOM   4029  N   ALA B 235     114.797 159.772 213.880  1.00634.86           N
ATOM   4030  CA  ALA B 235     115.408 160.366 212.695  1.00634.86           C
ATOM   4031  C   ALA B 235     115.001 159.614 211.434  1.00634.86           C
ATOM   4032  O   ALA B 235     114.772 160.222 210.383  1.00634.86           O
ATOM   4033  CB  ALA B 235     116.928 160.397 212.844  1.00634.86           C
ATOM   4034  N   LEU B 236     114.909 158.286 211.521  1.00564.49           N
ATOM   4035  CA  LEU B 236     114.462 157.500 210.377  1.00564.49           C
ATOM   4036  C   LEU B 236     113.011 157.808 210.021  1.00564.49           C
ATOM   4037  O   LEU B 236     112.665 157.905 208.838  1.00564.49           O
ATOM   4038  CB  LEU B 236     114.655 156.013 210.667  1.00564.49           C
ATOM   4039  CG  LEU B 236     116.123 155.587 210.726  1.00564.49           C
ATOM   4040  CD1 LEU B 236     116.296 154.315 211.522  1.00564.49           C
ATOM   4041  CD2 LEU B 236     116.650 155.397 209.324  1.00564.49           C
ATOM   4042  N   LYS B 237     112.149 157.970 211.028  1.00543.97           N
ATOM   4043  CA  LYS B 237     110.765 158.358 210.767  1.00543.97           C
ATOM   4044  C   LYS B 237     110.695 159.733 210.115  1.00543.97           C
ATOM   4045  O   LYS B 237     109.911 159.953 209.182  1.00543.97           O
ATOM   4046  CB  LYS B 237     109.965 158.346 212.070  1.00543.97           C
ATOM   4047  CG  LYS B 237     109.538 156.963 212.522  1.00543.97           C
ATOM   4048  CD  LYS B 237     108.978 156.970 213.934  1.00543.97           C
ATOM   4049  CE  LYS B 237     108.732 155.552 214.425  1.00543.97           C
ATOM   4050  NZ  LYS B 237     108.459 155.501 215.887  1.00543.97           N
ATOM   4051  N   SER B 238     111.511 160.673 210.598  1.00574.85           N
ATOM   4052  CA  SER B 238     111.547 162.002 210.000  1.00574.85           C
ATOM   4053  C   SER B 238     112.026 161.940 208.557  1.00574.85           C
ATOM   4054  O   SER B 238     111.516 162.666 207.698  1.00574.85           O
ATOM   4055  CB  SER B 238     112.443 162.925 210.823  1.00574.85           C
ATOM   4056  OG  SER B 238     113.775 162.443 210.856  1.00574.85           O
ATOM   4057  N   MET B 239     113.008 161.083 208.270  1.00484.44           N
ATOM   4058  CA  MET B 239     113.476 160.938 206.896  1.00484.44           C
ATOM   4059  C   MET B 239     112.411 160.307 206.010  1.00484.44           C
ATOM   4060  O   MET B 239     112.286 160.662 204.833  1.00484.44           O
ATOM   4061  CB  MET B 239     114.764 160.119 206.852  1.00484.44           C
ATOM   4062  CG  MET B 239     115.368 160.076 205.465  1.00484.44           C
ATOM   4063  SD  MET B 239     115.927 161.701 204.930  1.00484.44           S
ATOM   4064  CE  MET B 239     115.877 161.487 203.156  1.00484.44           C
ATOM   4065  N   ILE B 240     111.642 159.360 206.550  1.00473.75           N
ATOM   4066  CA  ILE B 240     110.526 158.793 205.795  1.00473.75           C
ATOM   4067  C   ILE B 240     109.516 159.879 205.451  1.00473.75           C
ATOM   4068  O   ILE B 240     109.044 159.979 204.311  1.00473.75           O
ATOM   4069  CB  ILE B 240     109.866 157.646 206.579  1.00473.75           C
ATOM   4070  CG1 ILE B 240     110.819 156.461 206.683  1.00473.75           C
ATOM   4071  CG2 ILE B 240     108.553 157.231 205.931  1.00473.75           C
ATOM   4072  CD1 ILE B 240     110.539 155.579 207.847  1.00473.75           C
ATOM   4073  N   GLN B 241     109.169 160.706 206.439  1.00505.45           N
ATOM   4074  CA  GLN B 241     108.222 161.789 206.197  1.00505.45           C
ATOM   4075  C   GLN B 241     108.769 162.775 205.171  1.00505.45           C
ATOM   4076  O   GLN B 241     108.038 163.231 204.283  1.00505.45           O
ATOM   4077  CB  GLN B 241     107.897 162.494 207.513  1.00505.45           C
ATOM   4078  CG  GLN B 241     107.051 161.656 208.457  1.00505.45           C
ATOM   4079  CD  GLN B 241     106.748 162.367 209.759  1.00505.45           C
ATOM   4080  OE1 GLN B 241     107.270 163.450 210.025  1.00505.45           O
ATOM   4081  NE2 GLN B 241     105.903 161.758 210.583  1.00505.45           N
ATOM   4082  N   ASN B 242     110.059 163.102 205.273  1.00488.78           N
ATOM   4083  CA  ASN B 242     110.701 163.978 204.299  1.00488.78           C
ATOM   4084  C   ASN B 242     110.618 163.398 202.893  1.00488.78           C
ATOM   4085  O   ASN B 242     110.176 164.078 201.961  1.00488.78           O
ATOM   4086  CB  ASN B 242     112.162 164.205 204.694  1.00488.78           C
ATOM   4087  CG  ASN B 242     112.846 165.265 203.850  1.00488.78           C
ATOM   4088  OD1 ASN B 242     112.251 165.834 202.935  1.00488.78           O
ATOM   4089  ND2 ASN B 242     114.111 165.531 204.154  1.00488.78           N
ATOM   4090  N   GLU B 243     111.027 162.140 202.729  1.00440.26           N
ATOM   4091  CA  GLU B 243     111.074 161.533 201.404  1.00440.26           C
ATOM   4092  C   GLU B 243     109.679 161.418 200.803  1.00440.26           C
ATOM   4093  O   GLU B 243     109.489 161.646 199.603  1.00440.26           O
ATOM   4094  CB  GLU B 243     111.747 160.163 201.487  1.00440.26           C
ATOM   4095  CG  GLU B 243     112.244 159.636 200.157  1.00440.26           C
ATOM   4096  CD  GLU B 243     113.362 160.484 199.587  1.00440.26           C
ATOM   4097  OE1 GLU B 243     114.199 160.973 200.376  1.00440.26           O
ATOM   4098  OE2 GLU B 243     113.408 160.658 198.352  1.00440.26           O
ATOM   4099  N   ALA B 244     108.688 161.063 201.624  1.00463.06           N
ATOM   4100  CA  ALA B 244     107.321 160.964 201.125  1.00463.06           C
ATOM   4101  C   ALA B 244     106.771 162.332 200.740  1.00463.06           C
ATOM   4102  O   ALA B 244     106.091 162.470 199.717  1.00463.06           O
ATOM   4103  CB  ALA B 244     106.428 160.298 202.170  1.00463.06           C
ATOM   4104  N   THR B 245     107.057 163.357 201.544  1.00481.67           N
ATOM   4105  CA  THR B 245     106.499 164.682 201.312  1.00481.67           C
ATOM   4106  C   THR B 245     107.295 165.511 200.314  1.00481.67           C
ATOM   4107  O   THR B 245     106.735 166.440 199.719  1.00481.67           O
ATOM   4108  CB  THR B 245     106.401 165.452 202.633  1.00481.67           C
ATOM   4109  OG1 THR B 245     107.668 165.422 203.301  1.00481.67           O
ATOM   4110  CG2 THR B 245     105.341 164.834 203.533  1.00481.67           C
ATOM   4111  N   ARG B 246     108.573 165.204 200.111  1.00432.22           N
ATOM   4112  CA  ARG B 246     109.396 166.023 199.237  1.00432.22           C
ATOM   4113  C   ARG B 246     109.049 165.772 197.769  1.00432.22           C
ATOM   4114  O   ARG B 246     108.564 164.696 197.408  1.00432.22           O
ATOM   4115  CB  ARG B 246     110.877 165.739 199.473  1.00432.22           C
ATOM   4116  CG  ARG B 246     111.386 164.499 198.767  1.00432.22           C
ATOM   4117  CD  ARG B 246     112.866 164.290 199.016  1.00432.22           C
ATOM   4118  NE  ARG B 246     113.459 163.430 198.000  1.00432.22           N
ATOM   4119  CZ  ARG B 246     114.757 163.363 197.740  1.00432.22           C
ATOM   4120  NH1 ARG B 246     115.635 164.082 198.419  1.00432.22           N
ATOM   4121  NH2 ARG B 246     115.183 162.556 196.773  1.00432.22           N
ATOM   4122  N   PRO B 247     109.272 166.762 196.906  1.00395.79           N
ATOM   4123  CA  PRO B 247     109.052 166.556 195.472  1.00395.79           C
ATOM   4124  C   PRO B 247     110.129 165.671 194.862  1.00395.79           C
ATOM   4125  O   PRO B 247     111.172 165.403 195.462  1.00395.79           O
ATOM   4126  CB  PRO B 247     109.107 167.976 194.893  1.00395.79           C
ATOM   4127  CG  PRO B 247     108.882 168.883 196.064  1.00395.79           C
ATOM   4128  CD  PRO B 247     109.505 168.179 197.227  1.00395.79           C
ATOM   4129  N   LEU B 248     109.857 165.216 193.642  1.00311.71           N
ATOM   4130  CA  LEU B 248     110.815 164.392 192.917  1.00311.71           C
ATOM   4131  C   LEU B 248     112.036 165.207 192.511  1.00311.71           C
ATOM   4132  O   LEU B 248     111.949 166.414 192.269  1.00311.71           O
ATOM   4133  CB  LEU B 248     110.161 163.779 191.677  1.00311.71           C
ATOM   4134  CG  LEU B 248     109.365 162.481 191.846  1.00311.71           C
ATOM   4135  CD1 LEU B 248     110.281 161.381 192.355  1.00311.71           C
ATOM   4136  CD2 LEU B 248     108.163 162.654 192.764  1.00311.71           C
ATOM   4137  N   VAL B 249     113.180 164.536 192.442  1.00249.14           N
ATOM   4138  CA  VAL B 249     114.431 165.156 192.024  1.00249.14           C
ATOM   4139  C   VAL B 249     114.742 164.696 190.606  1.00249.14           C
ATOM   4140  O   VAL B 249     114.638 163.504 190.295  1.00249.14           O
ATOM   4141  CB  VAL B 249     115.575 164.802 192.985  1.00249.14           C
ATOM   4142  CG1 VAL B 249     116.868 165.465 192.538  1.00249.14           C
ATOM   4143  CG2 VAL B 249     115.217 165.213 194.404  1.00249.14           C
ATOM   4144  N   PHE B 250     115.119 165.636 189.747  1.00246.35           N
ATOM   4145  CA  PHE B 250     115.341 165.354 188.338  1.00246.35           C
ATOM   4146  C   PHE B 250     116.802 165.571 187.965  1.00246.35           C
ATOM   4147  O   PHE B 250     117.488 166.428 188.528  1.00246.35           O
ATOM   4148  CB  PHE B 250     114.454 166.239 187.465  1.00246.35           C
ATOM   4149  CG  PHE B 250     112.990 165.949 187.596  1.00246.35           C
ATOM   4150  CD1 PHE B 250     112.414 164.889 186.918  1.00246.35           C
ATOM   4151  CD2 PHE B 250     112.186 166.745 188.395  1.00246.35           C
ATOM   4152  CE1 PHE B 250     111.063 164.625 187.038  1.00246.35           C
ATOM   4153  CE2 PHE B 250     110.836 166.487 188.519  1.00246.35           C
ATOM   4154  CZ  PHE B 250     110.273 165.425 187.839  1.00246.35           C
ATOM   4155  N   SER B 251     117.270 164.782 187.001  1.00247.86           N
ATOM   4156  CA  SER B 251     118.618 164.934 186.487  1.00247.86           C
ATOM   4157  C   SER B 251     118.713 166.192 185.625  1.00247.86           C
ATOM   4158  O   SER B 251     117.697 166.719 185.168  1.00247.86           O
ATOM   4159  CB  SER B 251     119.012 163.705 185.672  1.00247.86           C
ATOM   4160  OG  SER B 251     118.448 163.757 184.373  1.00247.86           O
ATOM   4161  N   PRO B 252     119.927 166.701 185.398  1.00258.61           N
ATOM   4162  CA  PRO B 252     120.073 167.859 184.501  1.00258.61           C
ATOM   4163  C   PRO B 252     119.540 167.604 183.104  1.00258.61           C
ATOM   4164  O   PRO B 252     119.116 168.549 182.423  1.00258.61           O
ATOM   4165  CB  PRO B 252     121.588 168.100 184.490  1.00258.61           C
ATOM   4166  CG  PRO B 252     122.059 167.551 185.789  1.00258.61           C
ATOM   4167  CD  PRO B 252     121.200 166.349 186.052  1.00258.61           C
ATOM   4168  N   ALA B 253     119.553 166.347 182.657  1.00256.21           N
ATOM   4169  CA  ALA B 253     118.987 166.017 181.355  1.00256.21           C
ATOM   4170  C   ALA B 253     117.497 166.323 181.310  1.00256.21           C
ATOM   4171  O   ALA B 253     116.971 166.711 180.264  1.00256.21           O
ATOM   4172  CB  ALA B 253     119.244 164.547 181.028  1.00256.21           C
ATOM   4173  N   TYR B 254     116.801 166.158 182.438  1.00260.68           N
ATOM   4174  CA  TYR B 254     115.388 166.521 182.503  1.00260.68           C
ATOM   4175  C   TYR B 254     115.176 167.975 182.108  1.00260.68           C
ATOM   4176  O   TYR B 254     114.365 168.284 181.228  1.00260.68           O
ATOM   4177  CB  TYR B 254     114.856 166.275 183.914  1.00260.68           C
ATOM   4178  CG  TYR B 254     113.389 166.586 184.090  1.00260.68           C
ATOM   4179  CD1 TYR B 254     112.411 165.729 183.610  1.00260.68           C
ATOM   4180  CD2 TYR B 254     112.984 167.755 184.722  1.00260.68           C
ATOM   4181  CE1 TYR B 254     111.069 166.018 183.771  1.00260.68           C
ATOM   4182  CE2 TYR B 254     111.649 168.053 184.886  1.00260.68           C
ATOM   4183  CZ  TYR B 254     110.695 167.183 184.409  1.00260.68           C
ATOM   4184  OH  TYR B 254     109.361 167.481 184.571  1.00260.68           O
ATOM   4185  N   TYR B 255     115.912 168.883 182.745  1.00253.38           N
ATOM   4186  CA  TYR B 255     115.741 170.303 182.470  1.00253.38           C
ATOM   4187  C   TYR B 255     116.261 170.671 181.088  1.00253.38           C
ATOM   4188  O   TYR B 255     115.690 171.544 180.424  1.00253.38           O
ATOM   4189  CB  TYR B 255     116.446 171.115 183.551  1.00253.38           C
ATOM   4190  CG  TYR B 255     116.333 170.475 184.914  1.00253.38           C
ATOM   4191  CD1 TYR B 255     115.105 170.358 185.551  1.00253.38           C
ATOM   4192  CD2 TYR B 255     117.453 169.963 185.554  1.00253.38           C
ATOM   4193  CE1 TYR B 255     114.999 169.763 186.794  1.00253.38           C
ATOM   4194  CE2 TYR B 255     117.358 169.368 186.795  1.00253.38           C
ATOM   4195  CZ  TYR B 255     116.130 169.270 187.411  1.00253.38           C
ATOM   4196  OH  TYR B 255     116.038 168.677 188.649  1.00253.38           O
ATOM   4197  N   GLN B 256     117.334 170.017 180.638  1.00242.70           N
ATOM   4198  CA  GLN B 256     117.828 170.252 179.286  1.00242.70           C
ATOM   4199  C   GLN B 256     116.774 169.886 178.249  1.00242.70           C
ATOM   4200  O   GLN B 256     116.525 170.640 177.304  1.00242.70           O
ATOM   4201  CB  GLN B 256     119.111 169.456 179.053  1.00242.70           C
ATOM   4202  CG  GLN B 256     119.742 169.703 177.699  1.00242.70           C
ATOM   4203  CD  GLN B 256     120.047 171.166 177.463  1.00242.70           C
ATOM   4204  OE1 GLN B 256     120.574 171.851 178.338  1.00242.70           O
ATOM   4205  NE2 GLN B 256     119.710 171.655 176.276  1.00242.70           N
ATOM   4206  N   THR B 257     116.130 168.733 178.424  1.00275.73           N
ATOM   4207  CA  THR B 257     115.086 168.310 177.500  1.00275.73           C
ATOM   4208  C   THR B 257     113.848 169.190 177.616  1.00275.73           C
ATOM   4209  O   THR B 257     113.145 169.420 176.626  1.00275.73           O
ATOM   4210  CB  THR B 257     114.736 166.847 177.758  1.00275.73           C
ATOM   4211  OG1 THR B 257     114.397 166.678 179.139  1.00275.73           O
ATOM   4212  CG2 THR B 257     115.914 165.950 177.409  1.00275.73           C
ATOM   4213  N   LYS B 258     113.553 169.678 178.821  1.00261.62           N
ATOM   4214  CA  LYS B 258     112.447 170.615 178.978  1.00261.62           C
ATOM   4215  C   LYS B 258     112.706 171.897 178.200  1.00261.62           C
ATOM   4216  O   LYS B 258     111.826 172.388 177.482  1.00261.62           O
ATOM   4217  CB  LYS B 258     112.233 170.915 180.460  1.00261.62           C
ATOM   4218  CG  LYS B 258     110.895 171.541 180.787  1.00261.62           C
ATOM   4219  CD  LYS B 258     110.647 171.507 182.283  1.00261.62           C
ATOM   4220  CE  LYS B 258     109.216 171.881 182.618  1.00261.62           C
ATOM   4221  NZ  LYS B 258     108.860 171.476 184.005  1.00261.62           N
ATOM   4222  N   GLN B 259     113.919 172.438 178.312  1.00252.75           N
ATOM   4223  CA  GLN B 259     114.283 173.621 177.541  1.00252.75           C
ATOM   4224  C   GLN B 259     114.296 173.312 176.049  1.00252.75           C
ATOM   4225  O   GLN B 259     114.014 174.182 175.218  1.00252.75           O
ATOM   4226  CB  GLN B 259     115.643 174.144 178.003  1.00252.75           C
ATOM   4227  CG  GLN B 259     116.072 175.429 177.324  1.00252.75           C
ATOM   4228  CD  GLN B 259     115.096 176.562 177.567  1.00252.75           C
ATOM   4229  OE1 GLN B 259     114.630 176.765 178.687  1.00252.75           O
ATOM   4230  NE2 GLN B 259     114.778 177.305 176.514  1.00252.75           N
ATOM   4231  N   THR B 260     114.637 172.073 175.692  1.00264.00           N
ATOM   4232  CA  THR B 260     114.567 171.656 174.296  1.00264.00           C
ATOM   4233  C   THR B 260     113.135 171.702 173.780  1.00264.00           C
ATOM   4234  O   THR B 260     112.872 172.210 172.685  1.00264.00           O
ATOM   4235  CB  THR B 260     115.145 170.250 174.141  1.00264.00           C
ATOM   4236  OG1 THR B 260     116.514 170.247 174.565  1.00264.00           O
ATOM   4237  CG2 THR B 260     115.063 169.794 172.693  1.00264.00           C
ATOM   4238  N   LEU B 261     112.191 171.177 174.559  1.00259.38           N
ATOM   4239  CA  LEU B 261     110.791 171.276 174.167  1.00259.38           C
ATOM   4240  C   LEU B 261     110.367 172.733 174.063  1.00259.38           C
ATOM   4241  O   LEU B 261     109.657 173.118 173.127  1.00259.38           O
ATOM   4242  CB  LEU B 261     109.907 170.521 175.157  1.00259.38           C
ATOM   4243  CG  LEU B 261     109.777 169.028 174.861  1.00259.38           C
ATOM   4244  CD1 LEU B 261     108.978 168.327 175.941  1.00259.38           C
ATOM   4245  CD2 LEU B 261     109.145 168.809 173.498  1.00259.38           C
ATOM   4246  N   LEU B 262     110.827 173.565 174.999  1.00231.67           N
ATOM   4247  CA  LEU B 262     110.507 174.988 174.954  1.00231.67           C
ATOM   4248  C   LEU B 262     110.993 175.635 173.661  1.00231.67           C
ATOM   4249  O   LEU B 262     110.223 176.312 172.972  1.00231.67           O
ATOM   4250  CB  LEU B 262     111.118 175.702 176.159  1.00231.67           C
ATOM   4251  CG  LEU B 262     110.632 175.305 177.553  1.00231.67           C
ATOM   4252  CD1 LEU B 262     111.452 176.012 178.618  1.00231.67           C
ATOM   4253  CD2 LEU B 262     109.157 175.625 177.711  1.00231.67           C
ATOM   4254  N   ASP B 263     112.264 175.439 173.306  1.00236.62           N
ATOM   4255  CA  ASP B 263     112.809 176.205 172.192  1.00236.62           C
ATOM   4256  C   ASP B 263     112.460 175.568 170.851  1.00236.62           C
ATOM   4257  O   ASP B 263     112.638 176.194 169.800  1.00236.62           O
ATOM   4258  CB  ASP B 263     114.323 176.406 172.348  1.00236.62           C
ATOM   4259  CG  ASP B 263     115.110 175.117 172.308  1.00236.62           C
ATOM   4260  OD1 ASP B 263     114.510 174.040 172.195  1.00236.62           O
ATOM   4261  OD2 ASP B 263     116.353 175.184 172.395  1.00236.62           O
ATOM   4262  N   ILE B 264     111.978 174.319 170.852  1.00232.46           N
ATOM   4263  CA  ILE B 264     111.429 173.775 169.611  1.00232.46           C
ATOM   4264  C   ILE B 264     109.983 174.217 169.426  1.00232.46           C
ATOM   4265  O   ILE B 264     109.529 174.433 168.296  1.00232.46           O
ATOM   4266  CB  ILE B 264     111.573 172.241 169.550  1.00232.46           C
ATOM   4267  CG1 ILE B 264     110.692 171.550 170.590  1.00232.46           C
ATOM   4268  CG2 ILE B 264     113.038 171.826 169.653  1.00232.46           C
ATOM   4269  CD1 ILE B 264     110.633 170.053 170.422  1.00232.46           C
ATOM   4270  N   LYS B 265     109.229 174.356 170.523  1.00198.39           N
ATOM   4271  CA  LYS B 265     107.888 174.911 170.397  1.00198.39           C
ATOM   4272  C   LYS B 265     107.935 176.403 170.111  1.00198.39           C
ATOM   4273  O   LYS B 265     106.951 176.964 169.618  1.00198.39           O
ATOM   4274  CB  LYS B 265     107.070 174.645 171.663  1.00198.39           C
ATOM   4275  CG  LYS B 265     107.286 175.662 172.767  1.00198.39           C
ATOM   4276  CD  LYS B 265     106.379 175.412 173.956  1.00198.39           C
ATOM   4277  CE  LYS B 265     106.561 176.492 175.009  1.00198.39           C
ATOM   4278  NZ  LYS B 265     106.069 177.818 174.537  1.00198.39           N
ATOM   4279  N   ASN B 266     109.058 177.051 170.406  1.00200.15           N
ATOM   4280  CA  ASN B 266     109.266 178.453 170.083  1.00200.15           C
ATOM   4281  C   ASN B 266     109.754 178.660 168.655  1.00200.15           C
ATOM   4282  O   ASN B 266     109.915 179.809 168.232  1.00200.15           O
ATOM   4283  CB  ASN B 266     110.268 179.070 171.063  1.00200.15           C
ATOM   4284  CG  ASN B 266     109.703 179.209 172.460  1.00200.15           C
ATOM   4285  OD1 ASN B 266     108.548 179.594 172.639  1.00200.15           O
ATOM   4286  ND2 ASN B 266     110.512 178.879 173.460  1.00200.15           N
ATOM   4287  N   LEU B 267     109.993 177.583 167.911  1.00199.23           N
ATOM   4288  CA  LEU B 267     110.514 177.696 166.554  1.00199.23           C
ATOM   4289  C   LEU B 267     109.472 178.322 165.637  1.00199.23           C
ATOM   4290  O   LEU B 267     108.291 177.961 165.686  1.00199.23           O
ATOM   4291  CB  LEU B 267     110.929 176.323 166.033  1.00199.23           C
ATOM   4292  CG  LEU B 267     112.189 175.716 166.650  1.00199.23           C
ATOM   4293  CD1 LEU B 267     112.459 174.331 166.085  1.00199.23           C
ATOM   4294  CD2 LEU B 267     113.383 176.628 166.424  1.00199.23           C
ATOM   4295  N   LYS B 268     109.910 179.260 164.801  1.00181.56           N
ATOM   4296  CA  LYS B 268     109.059 179.929 163.820  1.00181.56           C
ATOM   4297  C   LYS B 268     109.863 180.069 162.532  1.00181.56           C
ATOM   4298  O   LYS B 268     110.557 181.071 162.334  1.00181.56           O
ATOM   4299  CB  LYS B 268     108.595 181.291 164.330  1.00181.56           C
ATOM   4300  CG  LYS B 268     107.686 181.239 165.545  1.00181.56           C
ATOM   4301  CD  LYS B 268     107.233 182.635 165.937  1.00181.56           C
ATOM   4302  CE  LYS B 268     106.384 182.613 167.196  1.00181.56           C
ATOM   4303  NZ  LYS B 268     105.929 183.979 167.575  1.00181.56           N
ATOM   4304  N   VAL B 269     109.773 179.072 161.658  1.00193.09           N
ATOM   4305  CA  VAL B 269     110.514 179.058 160.401  1.00193.09           C
ATOM   4306  C   VAL B 269     109.525 178.787 159.276  1.00193.09           C
ATOM   4307  O   VAL B 269     108.723 177.849 159.360  1.00193.09           O
ATOM   4308  CB  VAL B 269     111.639 178.012 160.410  1.00193.09           C
ATOM   4309  CG1 VAL B 269     112.325 177.962 159.055  1.00193.09           C
ATOM   4310  CG2 VAL B 269     112.645 178.320 161.509  1.00193.09           C
ATOM   4311  N   THR B 270     109.583 179.607 158.227  1.00197.38           N
ATOM   4312  CA  THR B 270     108.685 179.487 157.089  1.00197.38           C
ATOM   4313  C   THR B 270     109.488 179.484 155.797  1.00197.38           C
ATOM   4314  O   THR B 270     110.686 179.779 155.788  1.00197.38           O
ATOM   4315  CB  THR B 270     107.661 180.628 157.056  1.00197.38           C
ATOM   4316  OG1 THR B 270     108.335 181.881 157.223  1.00197.38           O
ATOM   4317  CG2 THR B 270     106.637 180.457 158.167  1.00197.38           C
ATOM   4318  N   ALA B 271     108.807 179.146 154.699  1.00177.43           N
ATOM   4319  CA  ALA B 271     109.476 179.056 153.405  1.00177.43           C
ATOM   4320  C   ALA B 271     109.975 180.412 152.926  1.00177.43           C
ATOM   4321  O   ALA B 271     111.058 180.499 152.337  1.00177.43           O
ATOM   4322  CB  ALA B 271     108.537 178.443 152.367  1.00177.43           C
ATOM   4323  N   ASP B 272     109.203 181.477 153.159  1.00166.44           N
ATOM   4324  CA  ASP B 272     109.594 182.798 152.678  1.00166.44           C
ATOM   4325  C   ASP B 272     110.904 183.272 153.289  1.00166.44           C
ATOM   4326  O   ASP B 272     111.618 184.060 152.661  1.00166.44           O
ATOM   4327  CB  ASP B 272     108.495 183.817 152.978  1.00166.44           C
ATOM   4328  CG  ASP B 272     108.381 184.129 154.456  1.00166.44           C
ATOM   4329  OD1 ASP B 272     108.298 183.178 155.260  1.00166.44           O
ATOM   4330  OD2 ASP B 272     108.379 185.324 154.813  1.00166.44           O
ATOM   4331  N   THR B 273     111.237 182.806 154.488  1.00172.08           N
ATOM   4332  CA  THR B 273     112.478 183.172 155.152  1.00172.08           C
ATOM   4333  C   THR B 273     113.654 182.317 154.706  1.00172.08           C
ATOM   4334  O   THR B 273     114.784 182.566 155.139  1.00172.08           O
ATOM   4335  CB  THR B 273     112.317 183.052 156.670  1.00172.08           C
ATOM   4336  OG1 THR B 273     112.188 181.670 157.027  1.00172.08           O
ATOM   4337  CG2 THR B 273     111.076 183.800 157.130  1.00172.08           C
ATOM   4338  N   VAL B 274     113.417 181.324 153.855  1.00180.72           N
ATOM   4339  CA  VAL B 274     114.437 180.368 153.450  1.00180.72           C
ATOM   4340  C   VAL B 274     114.582 180.426 151.938  1.00180.72           C
ATOM   4341  O   VAL B 274     113.584 180.369 151.211  1.00180.72           O
ATOM   4342  CB  VAL B 274     114.090 178.938 153.904  1.00180.72           C
ATOM   4343  CG1 VAL B 274     115.117 177.950 153.378  1.00180.72           C
ATOM   4344  CG2 VAL B 274     114.001 178.872 155.420  1.00180.72           C
ATOM   4345  N   HIS B 275     115.816 180.554 151.467  1.00157.89           N
ATOM   4346  CA  HIS B 275     116.114 180.553 150.045  1.00157.89           C
ATOM   4347  C   HIS B 275     117.169 179.495 149.761  1.00157.89           C
ATOM   4348  O   HIS B 275     118.204 179.442 150.431  1.00157.89           O
ATOM   4349  CB  HIS B 275     116.584 181.931 149.597  1.00157.89           C
ATOM   4350  CG  HIS B 275     115.546 182.995 149.766  1.00157.89           C
ATOM   4351  ND1 HIS B 275     114.404 183.050 148.998  1.00157.89           N
ATOM   4352  CD2 HIS B 275     115.465 184.029 150.637  1.00157.89           C
ATOM   4353  CE1 HIS B 275     113.671 184.081 149.377  1.00157.89           C
ATOM   4354  NE2 HIS B 275     114.292 184.692 150.370  1.00157.89           N
ATOM   4355  N   VAL B 276     116.899 178.650 148.763  1.00157.40           N
ATOM   4356  CA  VAL B 276     117.727 177.480 148.496  1.00157.40           C
ATOM   4357  C   VAL B 276     118.794 177.747 147.454  1.00157.40           C
ATOM   4358  O   VAL B 276     119.483 176.809 147.030  1.00157.40           O
ATOM   4359  CB  VAL B 276     116.861 176.287 148.052  1.00157.40           C
ATOM   4360  CG1 VAL B 276     115.765 176.051 149.052  1.00157.40           C
ATOM   4361  CG2 VAL B 276     116.288 176.527 146.666  1.00157.40           C
ATOM   4362  N   TYR B 277     118.956 178.994 147.027  1.00159.21           N
ATOM   4363  CA  TYR B 277     119.861 179.307 145.936  1.00159.21           C
ATOM   4364  C   TYR B 277     120.383 180.722 146.112  1.00159.21           C
ATOM   4365  O   TYR B 277     119.784 181.550 146.802  1.00159.21           O
ATOM   4366  CB  TYR B 277     119.160 179.156 144.585  1.00159.21           C
ATOM   4367  CG  TYR B 277     118.366 180.378 144.192  1.00159.21           C
ATOM   4368  CD1 TYR B 277     117.112 180.614 144.737  1.00159.21           C
ATOM   4369  CD2 TYR B 277     118.868 181.297 143.281  1.00159.21           C
ATOM   4370  CE1 TYR B 277     116.381 181.728 144.384  1.00159.21           C
ATOM   4371  CE2 TYR B 277     118.145 182.413 142.923  1.00159.21           C
ATOM   4372  CZ  TYR B 277     116.902 182.624 143.477  1.00159.21           C
ATOM   4373  OH  TYR B 277     116.176 183.737 143.122  1.00159.21           O
ATOM   4374  N   ARG B 278     121.517 180.990 145.475  1.00172.88           N
ATOM   4375  CA  ARG B 278     122.066 182.331 145.394  1.00172.88           C
ATOM   4376  C   ARG B 278     122.590 182.582 143.990  1.00172.88           C
ATOM   4377  O   ARG B 278     123.303 181.754 143.416  1.00172.88           O
ATOM   4378  CB  ARG B 278     123.175 182.548 146.422  1.00172.88           C
ATOM   4379  CG  ARG B 278     123.612 183.992 146.544  1.00172.88           C
ATOM   4380  CD  ARG B 278     124.703 184.137 147.581  1.00172.88           C
ATOM   4381  NE  ARG B 278     125.957 183.528 147.162  1.00172.88           N
ATOM   4382  CZ  ARG B 278     126.485 182.451 147.728  1.00172.88           C
ATOM   4383  NH1 ARG B 278     125.880 181.831 148.728  1.00172.88           N
ATOM   4384  NH2 ARG B 278     127.647 181.986 147.281  1.00172.88           N
ATOM   4385  N   TYR B 279     122.238 183.744 143.449  1.00165.44           N
ATOM   4386  CA  TYR B 279     122.617 184.098 142.091  1.00165.44           C
ATOM   4387  C   TYR B 279     124.115 184.338 142.001  1.00165.44           C
ATOM   4388  O   TYR B 279     124.647 185.238 142.657  1.00165.44           O
ATOM   4389  CB  TYR B 279     121.885 185.360 141.640  1.00165.44           C
ATOM   4390  CG  TYR B 279     120.474 185.154 141.153  1.00165.44           C
ATOM   4391  CD1 TYR B 279     120.215 184.425 140.001  1.00165.44           C
ATOM   4392  CD2 TYR B 279     119.401 185.714 141.830  1.00165.44           C
ATOM   4393  CE1 TYR B 279     118.924 184.246 139.549  1.00165.44           C
ATOM   4394  CE2 TYR B 279     118.110 185.542 141.386  1.00165.44           C
ATOM   4395  CZ  TYR B 279     117.875 184.807 140.246  1.00165.44           C
ATOM   4396  OH  TYR B 279     116.585 184.634 139.803  1.00165.44           O
ATOM   4397  N   VAL B 280     124.794 183.538 141.188  1.00165.21           N
ATOM   4398  CA  VAL B 280     126.110 183.944 140.715  1.00165.21           C
ATOM   4399  C   VAL B 280     125.993 185.156 139.806  1.00165.21           C
ATOM   4400  O   VAL B 280     126.763 186.111 139.926  1.00165.21           O
ATOM   4401  CB  VAL B 280     126.811 182.777 139.996  1.00165.21           C
ATOM   4402  CG1 VAL B 280     128.224 183.170 139.604  1.00165.21           C
ATOM   4403  CG2 VAL B 280     126.821 181.553 140.869  1.00165.21           C
ATOM   4404  N   MET B 281     125.015 185.124 138.905  1.00158.54           N
ATOM   4405  CA  MET B 281     124.753 186.222 137.985  1.00158.54           C
ATOM   4406  C   MET B 281     123.345 186.054 137.431  1.00158.54           C
ATOM   4407  O   MET B 281     122.892 184.927 137.203  1.00158.54           O
ATOM   4408  CB  MET B 281     125.837 186.279 136.895  1.00158.54           C
ATOM   4409  CG  MET B 281     125.865 185.189 135.821  1.00158.54           C
ATOM   4410  SD  MET B 281     124.505 185.076 134.652  1.00158.54           S
ATOM   4411  CE  MET B 281     124.783 186.596 133.756  1.00158.54           C
ATOM   4412  N   LYS B 282     122.653 187.176 137.251  1.00173.31           N
ATOM   4413  CA  LYS B 282     121.223 187.177 136.995  1.00173.31           C
ATOM   4414  C   LYS B 282     120.913 186.776 135.555  1.00173.31           C
ATOM   4415  O   LYS B 282     121.794 186.788 134.693  1.00173.31           O
ATOM   4416  CB  LYS B 282     120.645 188.557 137.297  1.00173.31           C
ATOM   4417  CG  LYS B 282     121.277 189.228 138.498  1.00173.31           C
ATOM   4418  CD  LYS B 282     121.080 188.385 139.748  1.00173.31           C
ATOM   4419  CE  LYS B 282     121.877 188.929 140.919  1.00173.31           C
ATOM   4420  NZ  LYS B 282     121.244 188.581 142.220  1.00173.31           N
ATOM   4421  N   PRO B 283     119.656 186.394 135.275  1.00197.64           N
ATOM   4422  CA  PRO B 283     119.262 186.123 133.886  1.00197.64           C
ATOM   4423  C   PRO B 283     119.551 187.298 132.971  1.00197.64           C
ATOM   4424  O   PRO B 283     119.093 188.417 133.219  1.00197.64           O
ATOM   4425  CB  PRO B 283     117.757 185.856 133.996  1.00197.64           C
ATOM   4426  CG  PRO B 283     117.579 185.339 135.375  1.00197.64           C
ATOM   4427  CD  PRO B 283     118.566 186.092 136.220  1.00197.64           C
ATOM   4428  N   THR B 284     120.312 187.052 131.913  1.00197.43           N
ATOM   4429  CA  THR B 284     120.692 188.116 131.002  1.00197.43           C
ATOM   4430  C   THR B 284     119.512 188.543 130.142  1.00197.43           C
ATOM   4431  O   THR B 284     118.592 187.766 129.876  1.00197.43           O
ATOM   4432  CB  THR B 284     121.831 187.668 130.089  1.00197.43           C
ATOM   4433  OG1 THR B 284     121.524 186.380 129.540  1.00197.43           O
ATOM   4434  CG2 THR B 284     123.129 187.596 130.854  1.00197.43           C
ATOM   4435  N   LEU B 285     119.544 189.802 129.718  1.00207.76           N
ATOM   4436  CA  LEU B 285     118.730 190.240 128.598  1.00207.76           C
ATOM   4437  C   LEU B 285     119.534 189.970 127.339  1.00207.76           C
ATOM   4438  O   LEU B 285     120.444 190.748 127.015  1.00207.76           O
ATOM   4439  CB  LEU B 285     118.393 191.718 128.712  1.00207.76           C
ATOM   4440  CG  LEU B 285     117.483 192.243 127.603  1.00207.76           C
ATOM   4441  CD1 LEU B 285     116.118 191.588 127.692  1.00207.76           C
ATOM   4442  CD2 LEU B 285     117.360 193.756 127.674  1.00207.76           C
ATOM   4443  N   PRO B 286     119.266 188.880 126.612  1.00197.61           N
ATOM   4444  CA  PRO B 286     120.144 188.499 125.498  1.00197.61           C
ATOM   4445  C   PRO B 286     120.196 189.582 124.430  1.00197.61           C
ATOM   4446  O   PRO B 286     119.188 190.218 124.116  1.00197.61           O
ATOM   4447  CB  PRO B 286     119.511 187.208 124.968  1.00197.61           C
ATOM   4448  CG  PRO B 286     118.100 187.245 125.443  1.00197.61           C
ATOM   4449  CD  PRO B 286     118.116 187.972 126.753  1.00197.61           C
ATOM   4450  N   VAL B 287     121.391 189.783 123.875  1.00180.02           N
ATOM   4451  CA  VAL B 287     121.602 190.828 122.882  1.00180.02           C
ATOM   4452  C   VAL B 287     121.271 190.379 121.465  1.00180.02           C
ATOM   4453  O   VAL B 287     120.551 191.092 120.751  1.00180.02           O
ATOM   4454  CB  VAL B 287     123.057 191.324 122.931  1.00180.02           C
ATOM   4455  CG1 VAL B 287     123.324 192.295 121.797  1.00180.02           C
ATOM   4456  CG2 VAL B 287     123.350 191.971 124.275  1.00180.02           C
ATOM   4457  N   ARG B 288     121.760 189.220 121.043  1.00190.42           N
ATOM   4458  CA  ARG B 288     121.618 188.763 119.671  1.00190.42           C
ATOM   4459  C   ARG B 288     120.729 187.530 119.636  1.00190.42           C
ATOM   4460  O   ARG B 288     120.887 186.616 120.450  1.00190.42           O
ATOM   4461  CB  ARG B 288     122.981 188.438 119.062  1.00190.42           C
ATOM   4462  CG  ARG B 288     122.915 187.806 117.686  1.00190.42           C
ATOM   4463  CD  ARG B 288     124.195 187.036 117.375  1.00190.42           C
ATOM   4464  NE  ARG B 288     124.699 186.253 118.502  1.00190.42           N
ATOM   4465  CZ  ARG B 288     124.016 185.328 119.166  1.00190.42           C
ATOM   4466  NH1 ARG B 288     122.792 184.974 118.808  1.00190.42           N
ATOM   4467  NH2 ARG B 288     124.583 184.729 120.210  1.00190.42           N
ATOM   4468  N   ARG B 289     119.795 187.514 118.691  1.00229.39           N
ATOM   4469  CA  ARG B 289     118.914 186.370 118.529  1.00229.39           C
ATOM   4470  C   ARG B 289     119.702 185.155 118.015  1.00229.39           C
ATOM   4471  O   ARG B 289     120.550 185.281 117.129  1.00229.39           O
ATOM   4472  CB  ARG B 289     117.769 186.709 117.575  1.00229.39           C
ATOM   4473  CG  ARG B 289     118.223 187.187 116.206  1.00229.39           C
ATOM   4474  CD  ARG B 289     117.047 187.594 115.335  1.00229.39           C
ATOM   4475  NE  ARG B 289     117.489 188.217 114.093  1.00229.39           N
ATOM   4476  CZ  ARG B 289     116.816 189.157 113.444  1.00229.39           C
ATOM   4477  NH1 ARG B 289     115.661 189.617 113.895  1.00229.39           N
ATOM   4478  NH2 ARG B 289     117.317 189.652 112.316  1.00229.39           N
ATOM   4479  N   ASP B 290     119.391 183.737 118.696  1.00226.33           N
ATOM   4480  CA  ASP B 290     120.009 182.446 118.345  1.00226.33           C
ATOM   4481  C   ASP B 290     119.647 182.038 116.925  1.00226.33           C
ATOM   4482  O   ASP B 290     120.511 181.607 116.155  1.00226.33           O
ATOM   4483  CB  ASP B 290     119.571 181.372 119.336  1.00226.33           C
ATOM   4484  CG  ASP B 290     119.836 181.770 120.769  1.00226.33           C
ATOM   4485  OD1 ASP B 290     121.002 182.078 121.092  1.00226.33           O
ATOM   4486  OD2 ASP B 290     118.878 181.787 121.569  1.00226.33           O
ATOM   4487  N   SER B 291     118.374 182.178 116.571  1.00232.15           N
ATOM   4488  CA  SER B 291     117.897 181.900 115.227  1.00232.15           C
ATOM   4489  C   SER B 291     116.798 182.894 114.905  1.00232.15           C
ATOM   4490  O   SER B 291     116.086 183.343 115.813  1.00232.15           O
ATOM   4491  CB  SER B 291     117.374 180.463 115.095  1.00232.15           C
ATOM   4492  OG  SER B 291     116.090 180.338 115.678  1.00232.15           O
ATOM   4493  N   PRO B 292     116.626 183.263 113.631  1.00244.47           N
ATOM   4494  CA  PRO B 292     117.399 182.828 112.459  1.00244.47           C
ATOM   4495  C   PRO B 292     118.746 183.535 112.348  1.00244.47           C
ATOM   4496  O   PRO B 292     118.895 184.683 112.757  1.00244.47           O
ATOM   4497  CB  PRO B 292     116.467 183.180 111.295  1.00244.47           C
ATOM   4498  CG  PRO B 292     115.743 184.404 111.774  1.00244.47           C
ATOM   4499  CD  PRO B 292     115.550 184.198 113.259  1.00244.47           C
ATOM   4500  N   LYS B 293     119.749 182.852 111.795  1.00258.76           N
ATOM   4501  CA  LYS B 293     121.075 183.433 111.584  1.00258.76           C
ATOM   4502  C   LYS B 293     121.069 184.130 110.227  1.00258.76           C
ATOM   4503  O   LYS B 293     121.225 183.514 109.170  1.00258.76           O
ATOM   4504  CB  LYS B 293     122.147 182.355 111.663  1.00258.76           C
ATOM   4505  CG  LYS B 293     122.266 181.704 113.030  1.00258.76           C
ATOM   4506  CD  LYS B 293     123.438 180.740 113.080  1.00258.76           C
ATOM   4507  CE  LYS B 293     123.549 180.073 114.440  1.00258.76           C
ATOM   4508  NZ  LYS B 293     124.703 179.133 114.497  1.00258.76           N
ATOM   4509  N   THR B 294     120.888 185.452 110.268  1.00264.71           N
ATOM   4510  CA  THR B 294     120.654 186.216 109.046  1.00264.71           C
ATOM   4511  C   THR B 294     121.832 186.118 108.082  1.00264.71           C
ATOM   4512  O   THR B 294     121.648 185.887 106.882  1.00264.71           O
ATOM   4513  CB  THR B 294     120.366 187.677 109.393  1.00264.71           C
ATOM   4514  OG1 THR B 294     121.484 188.234 110.096  1.00264.71           O
ATOM   4515  CG2 THR B 294     119.125 187.777 110.265  1.00264.71           C
ATOM   4516  N   ALA B 295     123.054 186.283 108.592  1.00249.04           N
ATOM   4517  CA  ALA B 295     124.226 186.255 107.723  1.00249.04           C
ATOM   4518  C   ALA B 295     124.419 184.878 107.099  1.00249.04           C
ATOM   4519  O   ALA B 295     124.634 184.754 105.887  1.00249.04           O
ATOM   4520  CB  ALA B 295     125.469 186.672 108.509  1.00249.04           C
ATOM   4521  N   ILE B 296     124.338 183.827 107.917  1.00269.96           N
ATOM   4522  CA  ILE B 296     124.535 182.474 107.408  1.00269.96           C
ATOM   4523  C   ILE B 296     123.410 182.091 106.456  1.00269.96           C
ATOM   4524  O   ILE B 296     123.642 181.440 105.430  1.00269.96           O
ATOM   4525  CB  ILE B 296     124.658 181.480 108.576  1.00269.96           C
ATOM   4526  CG1 ILE B 296     125.841 181.858 109.469  1.00269.96           C
ATOM   4527  CG2 ILE B 296     124.810 180.059 108.056  1.00269.96           C
ATOM   4528  CD1 ILE B 296     126.127 180.858 110.565  1.00269.96           C
ATOM   4529  N   THR B 297     122.176 182.485 106.777  1.00296.20           N
ATOM   4530  CA  THR B 297     121.056 182.200 105.886  1.00296.20           C
ATOM   4531  C   THR B 297     121.235 182.895 104.543  1.00296.20           C
ATOM   4532  O   THR B 297     120.969 182.305 103.489  1.00296.20           O
ATOM   4533  CB  THR B 297     119.739 182.626 106.535  1.00296.20           C
ATOM   4534  OG1 THR B 297     119.621 182.013 107.825  1.00296.20           O
ATOM   4535  CG2 THR B 297     118.558 182.204 105.674  1.00296.20           C
ATOM   4536  N   LEU B 298     121.689 184.150 104.560  1.00285.08           N
ATOM   4537  CA  LEU B 298     121.932 184.864 103.311  1.00285.08           C
ATOM   4538  C   LEU B 298     123.051 184.212 102.508  1.00285.08           C
ATOM   4539  O   LEU B 298     122.957 184.103 101.281  1.00285.08           O
ATOM   4540  CB  LEU B 298     122.256 186.328 103.599  1.00285.08           C
ATOM   4541  CG  LEU B 298     121.066 187.196 104.011  1.00285.08           C
ATOM   4542  CD1 LEU B 298     121.521 188.604 104.357  1.00285.08           C
ATOM   4543  CD2 LEU B 298     120.017 187.222 102.911  1.00285.08           C
ATOM   4544  N   VAL B 299     124.117 183.774 103.182  1.00282.12           N
ATOM   4545  CA  VAL B 299     125.207 183.096 102.483  1.00282.12           C
ATOM   4546  C   VAL B 299     124.708 181.807 101.842  1.00282.12           C
ATOM   4547  O   VAL B 299     125.040 181.492 100.689  1.00282.12           O
ATOM   4548  CB  VAL B 299     126.375 182.831 103.452  1.00282.12           C
ATOM   4549  CG1 VAL B 299     127.368 181.853 102.839  1.00282.12           C
ATOM   4550  CG2 VAL B 299     127.061 184.138 103.824  1.00282.12           C
ATOM   4551  N   LEU B 300     123.902 181.042 102.580  1.00311.13           N
ATOM   4552  CA  LEU B 300     123.353 179.805 102.040  1.00311.13           C
ATOM   4553  C   LEU B 300     122.445 180.083 100.849  1.00311.13           C
ATOM   4554  O   LEU B 300     122.468 179.349  99.854  1.00311.13           O
ATOM   4555  CB  LEU B 300     122.605 179.052 103.138  1.00311.13           C
ATOM   4556  CG  LEU B 300     123.525 178.359 104.145  1.00311.13           C
ATOM   4557  CD1 LEU B 300     122.742 177.853 105.344  1.00311.13           C
ATOM   4558  CD2 LEU B 300     124.273 177.222 103.479  1.00311.13           C
ATOM   4559  N   ALA B 301     121.640 181.145 100.933  1.00314.57           N
ATOM   4560  CA  ALA B 301     120.791 181.516  99.808  1.00314.57           C
ATOM   4561  C   ALA B 301     121.624 181.871  98.588  1.00314.57           C
ATOM   4562  O   ALA B 301     121.315 181.442  97.470  1.00314.57           O
ATOM   4563  CB  ALA B 301     119.885 182.685 100.190  1.00314.57           C
ATOM   4564  N   VAL B 302     122.690 182.651  98.783  1.00319.21           N
ATOM   4565  CA  VAL B 302     123.547 183.023  97.662  1.00319.21           C
ATOM   4566  C   VAL B 302     124.133 181.778  97.013  1.00319.21           C
ATOM   4567  O   VAL B 302     124.111 181.628  95.784  1.00319.21           O
ATOM   4568  CB  VAL B 302     124.652 183.994  98.120  1.00319.21           C
ATOM   4569  CG1 VAL B 302     125.605 184.289  96.970  1.00319.21           C
ATOM   4570  CG2 VAL B 302     124.038 185.288  98.627  1.00319.21           C
ATOM   4571  N   LEU B 303     124.651 180.855  97.828  1.00333.65           N
ATOM   4572  CA  LEU B 303     125.300 179.678  97.259  1.00333.65           C
ATOM   4573  C   LEU B 303     124.297 178.795  96.524  1.00333.65           C
ATOM   4574  O   LEU B 303     124.577 178.307  95.422  1.00333.65           O
ATOM   4575  CB  LEU B 303     126.049 178.894  98.343  1.00333.65           C
ATOM   4576  CG  LEU B 303     125.382 178.285  99.579  1.00333.65           C
ATOM   4577  CD1 LEU B 303     124.782 176.914  99.296  1.00333.65           C
ATOM   4578  CD2 LEU B 303     126.382 178.200 100.718  1.00333.65           C
ATOM   4579  N   LEU B 304     123.105 178.602  97.097  1.00341.93           N
ATOM   4580  CA  LEU B 304     122.131 177.724  96.454  1.00341.93           C
ATOM   4581  C   LEU B 304     121.596 178.348  95.168  1.00341.93           C
ATOM   4582  O   LEU B 304     121.403 177.653  94.162  1.00341.93           O
ATOM   4583  CB  LEU B 304     120.995 177.384  97.423  1.00341.93           C
ATOM   4584  CG  LEU B 304     120.032 178.445  97.959  1.00341.93           C
ATOM   4585  CD1 LEU B 304     118.830 178.615  97.045  1.00341.93           C
ATOM   4586  CD2 LEU B 304     119.582 178.081  99.366  1.00341.93           C
ATOM   4587  N   GLY B 305     121.358 179.663  95.178  1.00322.46           N
ATOM   4588  CA  GLY B 305     120.930 180.331  93.961  1.00322.46           C
ATOM   4589  C   GLY B 305     121.980 180.268  92.870  1.00322.46           C
ATOM   4590  O   GLY B 305     121.666 180.006  91.705  1.00322.46           O
ATOM   4591  N   GLY B 306     123.243 180.493  93.233  1.00315.95           N
ATOM   4592  CA  GLY B 306     124.308 180.358  92.254  1.00315.95           C
ATOM   4593  C   GLY B 306     124.385 178.955  91.686  1.00315.95           C
ATOM   4594  O   GLY B 306     124.563 178.768  90.480  1.00315.95           O
ATOM   4595  N   MET B 307     124.225 177.948  92.547  1.00348.24           N
ATOM   4596  CA  MET B 307     124.311 176.564  92.094  1.00348.24           C
ATOM   4597  C   MET B 307     123.176 176.225  91.133  1.00348.24           C
ATOM   4598  O   MET B 307     123.398 175.592  90.093  1.00348.24           O
ATOM   4599  CB  MET B 307     124.313 175.625  93.303  1.00348.24           C
ATOM   4600  CG  MET B 307     124.466 174.142  92.979  1.00348.24           C
ATOM   4601  SD  MET B 307     122.943 173.310  92.485  1.00348.24           S
ATOM   4602  CE  MET B 307     122.082 173.236  94.053  1.00348.24           C
ATOM   4603  N   ILE B 308     121.949 176.635  91.462  1.00339.00           N
ATOM   4604  CA  ILE B 308     120.815 176.298  90.601  1.00339.00           C
ATOM   4605  C   ILE B 308     120.908 177.053  89.279  1.00339.00           C
ATOM   4606  O   ILE B 308     120.581 176.515  88.210  1.00339.00           O
ATOM   4607  CB  ILE B 308     119.479 176.554  91.325  1.00339.00           C
ATOM   4608  CG1 ILE B 308     119.329 178.022  91.721  1.00339.00           C
ATOM   4609  CG2 ILE B 308     119.357 175.657  92.548  1.00339.00           C
ATOM   4610  CD1 ILE B 308     117.969 178.373  92.276  1.00339.00           C
ATOM   4611  N   GLY B 309     121.370 178.307  89.324  1.00331.14           N
ATOM   4612  CA  GLY B 309     121.599 179.033  88.086  1.00331.14           C
ATOM   4613  C   GLY B 309     122.644 178.363  87.218  1.00331.14           C
ATOM   4614  O   GLY B 309     122.469 178.225  86.005  1.00331.14           O
ATOM   4615  N   ALA B 310     123.739 177.915  87.837  1.00355.44           N
ATOM   4616  CA  ALA B 310     124.776 177.203  87.101  1.00355.44           C
ATOM   4617  C   ALA B 310     124.217 175.945  86.451  1.00355.44           C
ATOM   4618  O   ALA B 310     124.497 175.655  85.281  1.00355.44           O
ATOM   4619  CB  ALA B 310     125.929 176.856  88.043  1.00355.44           C
ATOM   4620  N   GLY B 311     123.417 175.185  87.203  1.00351.98           N
ATOM   4621  CA  GLY B 311     122.857 173.957  86.663  1.00351.98           C
ATOM   4622  C   GLY B 311     121.944 174.199  85.477  1.00351.98           C
ATOM   4623  O   GLY B 311     122.064 173.533  84.443  1.00351.98           O
ATOM   4624  N   ILE B 312     121.028 175.164  85.600  1.00324.62           N
ATOM   4625  CA  ILE B 312     120.112 175.430  84.492  1.00324.62           C
ATOM   4626  C   ILE B 312     120.875 175.970  83.288  1.00324.62           C
ATOM   4627  O   ILE B 312     120.552 175.646  82.137  1.00324.62           O
ATOM   4628  CB  ILE B 312     118.972 176.372  84.930  1.00324.62           C
ATOM   4629  CG1 ILE B 312     117.873 176.399  83.865  1.00324.62           C
ATOM   4630  CG2 ILE B 312     119.478 177.777  85.206  1.00324.62           C
ATOM   4631  CD1 ILE B 312     117.166 175.075  83.679  1.00324.62           C
ATOM   4632  N   VAL B 313     121.920 176.769  83.527  1.00334.75           N
ATOM   4633  CA  VAL B 313     122.688 177.327  82.419  1.00334.75           C
ATOM   4634  C   VAL B 313     123.419 176.223  81.665  1.00334.75           C
ATOM   4635  O   VAL B 313     123.388 176.172  80.431  1.00334.75           O
ATOM   4636  CB  VAL B 313     123.658 178.409  82.923  1.00334.75           C
ATOM   4637  CG1 VAL B 313     124.702 178.720  81.863  1.00334.75           C
ATOM   4638  CG2 VAL B 313     122.886 179.664  83.273  1.00334.75           C
ATOM   4639  N   LEU B 314     124.085 175.320  82.390  1.00339.72           N
ATOM   4640  CA  LEU B 314     124.807 174.247  81.708  1.00339.72           C
ATOM   4641  C   LEU B 314     123.842 173.308  80.991  1.00339.72           C
ATOM   4642  O   LEU B 314     124.124 172.847  79.876  1.00339.72           O
ATOM   4643  CB  LEU B 314     125.700 173.482  82.690  1.00339.72           C
ATOM   4644  CG  LEU B 314     125.164 172.869  83.986  1.00339.72           C
ATOM   4645  CD1 LEU B 314     124.576 171.483  83.767  1.00339.72           C
ATOM   4646  CD2 LEU B 314     126.269 172.821  85.031  1.00339.72           C
ATOM   4647  N   GLY B 315     122.691 173.023  81.608  1.00310.79           N
ATOM   4648  CA  GLY B 315     121.706 172.181  80.949  1.00310.79           C
ATOM   4649  C   GLY B 315     121.188 172.790  79.661  1.00310.79           C
ATOM   4650  O   GLY B 315     121.084 172.109  78.638  1.00310.79           O
ATOM   4651  N   ARG B 316     120.862 174.083  79.690  1.00288.24           N
ATOM   4652  CA  ARG B 316     120.410 174.760  78.480  1.00288.24           C
ATOM   4653  C   ARG B 316     121.532 174.880  77.454  1.00288.24           C
ATOM   4654  O   ARG B 316     121.272 174.913  76.245  1.00288.24           O
ATOM   4655  CB  ARG B 316     119.846 176.132  78.847  1.00288.24           C
ATOM   4656  CG  ARG B 316     119.038 176.811  77.759  1.00288.24           C
ATOM   4657  CD  ARG B 316     118.630 178.204  78.207  1.00288.24           C
ATOM   4658  NE  ARG B 316     119.715 179.168  78.078  1.00288.24           N
ATOM   4659  CZ  ARG B 316     119.579 180.475  78.252  1.00288.24           C
ATOM   4660  NH1 ARG B 316     118.410 181.012  78.560  1.00288.24           N
ATOM   4661  NH2 ARG B 316     120.642 181.262  78.120  1.00288.24           N
ATOM   4662  N   ASN B 317     122.785 174.942  77.915  1.00362.22           N
ATOM   4663  CA  ASN B 317     123.913 175.083  77.001  1.00362.22           C
ATOM   4664  C   ASN B 317     124.189 173.790  76.242  1.00362.22           C
ATOM   4665  O   ASN B 317     124.445 173.819  75.032  1.00362.22           O
ATOM   4666  CB  ASN B 317     125.157 175.523  77.775  1.00362.22           C
ATOM   4667  CG  ASN B 317     126.063 176.428  76.961  1.00362.22           C
ATOM   4668  OD1 ASN B 317     126.463 176.087  75.849  1.00362.22           O
ATOM   4669  ND2 ASN B 317     126.393 177.589  77.516  1.00362.22           N
ATOM   4670  N   ALA B 318     124.152 172.647  76.932  1.00310.36           N
ATOM   4671  CA  ALA B 318     124.507 171.390  76.277  1.00310.36           C
ATOM   4672  C   ALA B 318     123.482 170.998  75.219  1.00310.36           C
ATOM   4673  O   ALA B 318     123.836 170.407  74.192  1.00310.36           O
ATOM   4674  CB  ALA B 318     124.661 170.278  77.310  1.00310.36           C
ATOM   4675  N   LEU B 319     122.209 171.304  75.454  1.00273.94           N
ATOM   4676  CA  LEU B 319     121.154 170.975  74.499  1.00273.94           C
ATOM   4677  C   LEU B 319     121.353 171.704  73.174  1.00273.94           C
ATOM   4678  O   LEU B 319     121.072 171.157  72.107  1.00273.94           O
ATOM   4679  CB  LEU B 319     119.779 171.314  75.076  1.00273.94           C
ATOM   4680  CG  LEU B 319     119.121 170.246  75.950  1.00273.94           C
ATOM   4681  CD1 LEU B 319     117.894 170.812  76.648  1.00273.94           C
ATOM   4682  CD2 LEU B 319     118.756 169.023  75.123  1.00273.94           C
TER
ATOM   4683  N   LEU C  20     112.795 159.631  81.526  1.00285.91           N
ATOM   4684  CA  LEU C  20     112.829 160.696  82.520  1.00285.91           C
ATOM   4685  C   LEU C  20     113.082 162.048  81.859  1.00285.91           C
ATOM   4686  O   LEU C  20     113.146 163.078  82.529  1.00285.91           O
ATOM   4687  CB  LEU C  20     113.888 160.393  83.590  1.00285.91           C
ATOM   4688  CG  LEU C  20     115.375 160.251  83.232  1.00285.91           C
ATOM   4689  CD1 LEU C  20     116.096 161.593  83.145  1.00285.91           C
ATOM   4690  CD2 LEU C  20     116.068 159.329  84.233  1.00285.91           C
ATOM   4691  N   ILE C  21     113.215 162.033  80.532  1.00271.21           N
ATOM   4692  CA  ILE C  21     113.425 163.273  79.790  1.00271.21           C
ATOM   4693  C   ILE C  21     112.141 163.696  79.087  1.00271.21           C
ATOM   4694  O   ILE C  21     111.650 164.821  79.268  1.00271.21           O
ATOM   4695  CB  ILE C  21     114.581 163.099  78.790  1.00271.21           C
ATOM   4696  CG1 ILE C  21     115.837 162.595  79.499  1.00271.21           C
ATOM   4697  CG2 ILE C  21     114.879 164.414  78.112  1.00271.21           C
ATOM   4698  CD1 ILE C  21     116.973 162.295  78.547  1.00271.21           C
ATOM   4699  N   GLU C  22     111.586 162.804  78.262  1.00287.48           N
ATOM   4700  CA  GLU C  22     110.318 163.087  77.599  1.00287.48           C
ATOM   4701  C   GLU C  22     109.217 163.323  78.623  1.00287.48           C
ATOM   4702  O   GLU C  22     108.288 164.100  78.377  1.00287.48           O
ATOM   4703  CB  GLU C  22     109.935 161.939  76.660  1.00287.48           C
ATOM   4704  CG  GLU C  22     110.934 161.627  75.540  1.00287.48           C
ATOM   4705  CD  GLU C  22     112.260 161.080  76.044  1.00287.48           C
ATOM   4706  OE1 GLU C  22     112.282 159.933  76.535  1.00287.48           O
ATOM   4707  OE2 GLU C  22     113.277 161.799  75.950  1.00287.48           O
ATOM   4708  N   LEU C  23     109.315 162.665  79.780  1.00328.34           N
ATOM   4709  CA  LEU C  23     108.398 162.944  80.879  1.00328.34           C
ATOM   4710  C   LEU C  23     108.451 164.414  81.273  1.00328.34           C
ATOM   4711  O   LEU C  23     107.411 165.078  81.363  1.00328.34           O
ATOM   4712  CB  LEU C  23     108.737 162.061  82.082  1.00328.34           C
ATOM   4713  CG  LEU C  23     108.302 160.590  82.133  1.00328.34           C
ATOM   4714  CD1 LEU C  23     106.788 160.490  82.224  1.00328.34           C
ATOM   4715  CD2 LEU C  23     108.834 159.767  80.961  1.00328.34           C
ATOM   4716  N   LEU C  24     109.657 164.941  81.500  1.00325.12           N
ATOM   4717  CA  LEU C  24     109.801 166.338  81.894  1.00325.12           C
ATOM   4718  C   LEU C  24     109.320 167.275  80.795  1.00325.12           C
ATOM   4719  O   LEU C  24     108.714 168.316  81.077  1.00325.12           O
ATOM   4720  CB  LEU C  24     111.259 166.632  82.249  1.00325.12           C
ATOM   4721  CG  LEU C  24     111.580 168.069  82.664  1.00325.12           C
ATOM   4722  CD1 LEU C  24     110.820 168.445  83.926  1.00325.12           C
ATOM   4723  CD2 LEU C  24     113.078 168.252  82.857  1.00325.12           C
ATOM   4724  N   LEU C  25     109.588 166.929  79.534  1.00283.27           N
ATOM   4725  CA  LEU C  25     109.124 167.775  78.438  1.00283.27           C
ATOM   4726  C   LEU C  25     107.601 167.820  78.380  1.00283.27           C
ATOM   4727  O   LEU C  25     107.007 168.895  78.213  1.00283.27           O
ATOM   4728  CB  LEU C  25     109.704 167.283  77.115  1.00283.27           C
ATOM   4729  CG  LEU C  25     111.204 167.537  76.985  1.00283.27           C
ATOM   4730  CD1 LEU C  25     111.721 167.030  75.652  1.00283.27           C
ATOM   4731  CD2 LEU C  25     111.507 169.015  77.171  1.00283.27           C
ATOM   4732  N   GLN C  26     106.951 166.664  78.531  1.00302.76           N
ATOM   4733  CA  GLN C  26     105.494 166.627  78.554  1.00302.76           C
ATOM   4734  C   GLN C  26     104.950 167.420  79.734  1.00302.76           C
ATOM   4735  O   GLN C  26     103.932 168.112  79.618  1.00302.76           O
ATOM   4736  CB  GLN C  26     105.008 165.179  78.612  1.00302.76           C
ATOM   4737  CG  GLN C  26     105.289 164.373  77.358  1.00302.76           C
ATOM   4738  CD  GLN C  26     105.141 162.883  77.586  1.00302.76           C
ATOM   4739  OE1 GLN C  26     104.404 162.449  78.471  1.00302.76           O
ATOM   4740  NE2 GLN C  26     105.843 162.089  76.787  1.00302.76           N
ATOM   4741  N   LEU C  27     105.618 167.325  80.887  1.00320.97           N
ATOM   4742  CA  LEU C  27     105.180 168.081  82.056  1.00320.97           C
ATOM   4743  C   LEU C  27     105.270 169.579  81.806  1.00320.97           C
ATOM   4744  O   LEU C  27     104.353 170.331  82.156  1.00320.97           O
ATOM   4745  CB  LEU C  27     106.013 167.699  83.278  1.00320.97           C
ATOM   4746  CG  LEU C  27     105.849 166.266  83.774  1.00320.97           C
ATOM   4747  CD1 LEU C  27     106.827 165.967  84.903  1.00320.97           C
ATOM   4748  CD2 LEU C  27     104.418 166.013  84.194  1.00320.97           C
ATOM   4749  N   TRP C  28     106.372 170.030  81.205  1.00292.95           N
ATOM   4750  CA  TRP C  28     106.521 171.452  80.917  1.00292.95           C
ATOM   4751  C   TRP C  28     105.475 171.917  79.914  1.00292.95           C
ATOM   4752  O   TRP C  28     104.944 173.028  80.029  1.00292.95           O
ATOM   4753  CB  TRP C  28     107.929 171.744  80.401  1.00292.95           C
ATOM   4754  CG  TRP C  28     107.991 172.908  79.457  1.00292.95           C
ATOM   4755  CD1 TRP C  28     108.268 172.866  78.122  1.00292.95           C
ATOM   4756  CD2 TRP C  28     107.775 174.288  79.778  1.00292.95           C
ATOM   4757  NE1 TRP C  28     108.236 174.133  77.592  1.00292.95           N
ATOM   4758  CE2 TRP C  28     107.936 175.024  78.588  1.00292.95           C
ATOM   4759  CE3 TRP C  28     107.460 174.973  80.957  1.00292.95           C
ATOM   4760  CZ2 TRP C  28     107.793 176.409  78.541  1.00292.95           C
ATOM   4761  CZ3 TRP C  28     107.320 176.348  80.908  1.00292.95           C
ATOM   4762  CH2 TRP C  28     107.486 177.051  79.708  1.00292.95           C
ATOM   4763  N   ARG C  29     105.164 171.081  78.919  1.00265.78           N
ATOM   4764  CA  ARG C  29     104.146 171.461  77.945  1.00265.78           C
ATOM   4765  C   ARG C  29     102.769 171.618  78.579  1.00265.78           C
ATOM   4766  O   ARG C  29     102.064 172.591  78.288  1.00265.78           O
ATOM   4767  CB  ARG C  29     104.091 170.446  76.805  1.00265.78           C
ATOM   4768  CG  ARG C  29     102.937 170.687  75.843  1.00265.78           C
ATOM   4769  CD  ARG C  29     103.102 172.002  75.099  1.00265.78           C
ATOM   4770  NE  ARG C  29     102.441 173.092  75.808  1.00265.78           N
ATOM   4771  CZ  ARG C  29     102.568 174.377  75.507  1.00265.78           C
ATOM   4772  NH1 ARG C  29     103.336 174.780  74.508  1.00265.78           N
ATOM   4773  NH2 ARG C  29     101.912 175.280  76.230  1.00265.78           N
ATOM   4774  N   GLY C  30     102.369 170.692  79.441  1.00304.34           N
ATOM   4775  CA  GLY C  30     101.056 170.748  80.045  1.00304.34           C
ATOM   4776  C   GLY C  30     100.981 171.466  81.374  1.00304.34           C
ATOM   4777  O   GLY C  30     100.267 171.003  82.268  1.00304.34           O
ATOM   4778  N   LYS C  31     101.688 172.586  81.536  1.00295.54           N
ATOM   4779  CA  LYS C  31     101.797 173.211  82.852  1.00295.54           C
ATOM   4780  C   LYS C  31     100.477 173.822  83.314  1.00295.54           C
ATOM   4781  O   LYS C  31     100.206 173.890  84.518  1.00295.54           O
ATOM   4782  CB  LYS C  31     102.903 174.269  82.835  1.00295.54           C
ATOM   4783  CG  LYS C  31     102.681 175.397  81.845  1.00295.54           C
ATOM   4784  CD  LYS C  31     103.869 176.342  81.806  1.00295.54           C
ATOM   4785  CE  LYS C  31     103.644 177.457  80.796  1.00295.54           C
ATOM   4786  NZ  LYS C  31     104.804 178.386  80.714  1.00295.54           N
ATOM   4787  N   MET C  32      99.647 174.283  82.375  1.00302.62           N
ATOM   4788  CA  MET C  32      98.457 175.048  82.750  1.00302.62           C
ATOM   4789  C   MET C  32      97.405 174.146  83.401  1.00302.62           C
ATOM   4790  O   MET C  32      96.744 174.535  84.374  1.00302.62           O
ATOM   4791  CB  MET C  32      97.901 175.752  81.508  1.00302.62           C
ATOM   4792  CG  MET C  32      96.558 176.448  81.661  1.00302.62           C
ATOM   4793  SD  MET C  32      96.488 177.432  83.174  1.00302.62           S
ATOM   4794  CE  MET C  32      94.796 177.167  83.695  1.00302.62           C
ATOM   4795  N   THR C  33      97.248 172.925  82.890  1.00300.81           N
ATOM   4796  CA  THR C  33      96.337 171.973  83.519  1.00300.81           C
ATOM   4797  C   THR C  33      96.849 171.551  84.891  1.00300.81           C
ATOM   4798  O   THR C  33      96.059 171.268  85.802  1.00300.81           O
ATOM   4799  CB  THR C  33      96.150 170.758  82.611  1.00300.81           C
ATOM   4800  OG1 THR C  33      95.752 171.195  81.306  1.00300.81           O
ATOM   4801  CG2 THR C  33      95.076 169.829  83.168  1.00300.81           C
ATOM   4802  N   ILE C  34      98.171 171.503  85.058  1.00320.42           N
ATOM   4803  CA  ILE C  34      98.744 171.264  86.380  1.00320.42           C
ATOM   4804  C   ILE C  34      98.418 172.427  87.307  1.00320.42           C
ATOM   4805  O   ILE C  34      98.186 172.242  88.506  1.00320.42           O
ATOM   4806  CB  ILE C  34     100.259 171.018  86.275  1.00320.42           C
ATOM   4807  CG1 ILE C  34     100.533 169.912  85.256  1.00320.42           C
ATOM   4808  CG2 ILE C  34     100.840 170.660  87.634  1.00320.42           C
ATOM   4809  CD1 ILE C  34     101.995 169.632  85.014  1.00320.42           C
ATOM   4810  N   ILE C  35      98.398 173.646  86.763  1.00323.97           N
ATOM   4811  CA  ILE C  35      97.942 174.799  87.535  1.00323.97           C
ATOM   4812  C   ILE C  35      96.507 174.578  87.996  1.00323.97           C
ATOM   4813  O   ILE C  35      96.155 174.833  89.154  1.00323.97           O
ATOM   4814  CB  ILE C  35      98.068 176.087  86.699  1.00323.97           C
ATOM   4815  CG1 ILE C  35      99.523 176.347  86.309  1.00323.97           C
ATOM   4816  CG2 ILE C  35      97.482 177.278  87.450  1.00323.97           C
ATOM   4817  CD1 ILE C  35      99.713 177.617  85.503  1.00323.97           C
ATOM   4818  N   VAL C  36      95.663 174.080  87.090  1.00299.08           N
ATOM   4819  CA  VAL C  36      94.274 173.782  87.440  1.00299.08           C
ATOM   4820  C   VAL C  36      94.211 172.774  88.583  1.00299.08           C
ATOM   4821  O   VAL C  36      93.507 172.979  89.581  1.00299.08           O
ATOM   4822  CB  VAL C  36      93.514 173.267  86.206  1.00299.08           C
ATOM   4823  CG1 VAL C  36      92.160 172.714  86.618  1.00299.08           C
ATOM   4824  CG2 VAL C  36      93.351 174.378  85.185  1.00299.08           C
ATOM   4825  N   ALA C  37      94.945 171.671  88.450  1.00313.62           N
ATOM   4826  CA  ALA C  37      94.914 170.625  89.467  1.00313.62           C
ATOM   4827  C   ALA C  37      95.405 171.144  90.814  1.00313.62           C
ATOM   4828  O   ALA C  37      94.810 170.850  91.861  1.00313.62           O
ATOM   4829  CB  ALA C  37      95.751 169.437  89.003  1.00313.62           C
ATOM   4830  N   VAL C  38      96.469 171.949  90.803  1.00353.57           N
ATOM   4831  CA  VAL C  38      97.034 172.457  92.049  1.00353.57           C
ATOM   4832  C   VAL C  38      96.062 173.419  92.724  1.00353.57           C
ATOM   4833  O   VAL C  38      95.871 173.372  93.944  1.00353.57           O
ATOM   4834  CB  VAL C  38      98.402 173.116  91.791  1.00353.57           C
ATOM   4835  CG1 VAL C  38      98.878 173.859  93.028  1.00353.57           C
ATOM   4836  CG2 VAL C  38      99.425 172.074  91.386  1.00353.57           C
ATOM   4837  N   ILE C  39      95.427 174.305  91.949  1.00371.62           N
ATOM   4838  CA  ILE C  39      94.529 175.280  92.569  1.00371.62           C
ATOM   4839  C   ILE C  39      93.272 174.589  93.088  1.00371.62           C
ATOM   4840  O   ILE C  39      92.707 174.986  94.112  1.00371.62           O
ATOM   4841  CB  ILE C  39      94.190 176.429  91.600  1.00371.62           C
ATOM   4842  CG1 ILE C  39      93.452 175.920  90.363  1.00371.62           C
ATOM   4843  CG2 ILE C  39      95.456 177.182  91.206  1.00371.62           C
ATOM   4844  CD1 ILE C  39      92.892 177.022  89.499  1.00371.62           C
ATOM   4845  N   ILE C  40      92.809 173.547  92.390  1.00338.71           N
ATOM   4846  CA  ILE C  40      91.678 172.778  92.908  1.00338.71           C
ATOM   4847  C   ILE C  40      92.059 172.096  94.217  1.00338.71           C
ATOM   4848  O   ILE C  40      91.265 172.033  95.166  1.00338.71           O
ATOM   4849  CB  ILE C  40      91.178 171.764  91.863  1.00338.71           C
ATOM   4850  CG1 ILE C  40      90.647 172.478  90.619  1.00338.71           C
ATOM   4851  CG2 ILE C  40      90.101 170.870  92.458  1.00338.71           C
ATOM   4852  CD1 ILE C  40      90.381 171.537  89.464  1.00338.71           C
ATOM   4853  N   ALA C  41      93.282 171.568  94.284  1.00325.39           N
ATOM   4854  CA  ALA C  41      93.764 171.006  95.539  1.00325.39           C
ATOM   4855  C   ALA C  41      93.762 172.057  96.640  1.00325.39           C
ATOM   4856  O   ALA C  41      93.326 171.785  97.764  1.00325.39           O
ATOM   4857  CB  ALA C  41      95.163 170.432  95.343  1.00325.39           C
ATOM   4858  N   ILE C  42      94.213 173.272  96.317  1.00332.24           N
ATOM   4859  CA  ILE C  42      94.231 174.360  97.295  1.00332.24           C
ATOM   4860  C   ILE C  42      92.820 174.652  97.780  1.00332.24           C
ATOM   4861  O   ILE C  42      92.577 174.854  98.977  1.00332.24           O
ATOM   4862  CB  ILE C  42      94.879 175.618  96.686  1.00332.24           C
ATOM   4863  CG1 ILE C  42      96.311 175.324  96.243  1.00332.24           C
ATOM   4864  CG2 ILE C  42      94.838 176.783  97.668  1.00332.24           C
[truncated: 1,835,056 more chars]
